# Supplementary material for: A critical evaluation for validation of composite and unidimensional postoperative pain scales in horses
Source: PLoS One. 2021 Aug 5;16(8):e0255618. doi: 10.1371/journal.pone.0255618 (PMC8341545; doi:10.1371/journal.pone.0255618)
Supplement: S1 Dataset — (XLSX) [file pone.0255618.s006.xlsx]

## Sheet: Botucatu.Scale
Observer	Phase	Animal	Video.ID	Moment	Positioning	Locomotion	Led	Palpation	Looking.aff	Kicking	Lifting	Head	Pawing	HR	Botucatu.Scale	Botucatu.Scale.Behaviour
Paula	P1	1	1_104	M3	1	0	0	0	0	0	0	0	0	0	1	1
Paula	P1	1	1_26	M1	2	1	0	0	0	0	0	0	0	0	3	3
Paula	P1	1	1_38	M2	0	1	0	0	0	0	0	0	0	0	1	1
Paula	P1	1	1_62	M0	1	0	0	1	0	0	0	0	0	0	2	2
Paula	P1	10	10_08	M0	0	0	0	0	0	0	0	0	0	0	0	0
Paula	P1	10	10_126	M3	0	0	0	0	0	0	0	0	0	0	0	0
Paula	P1	10	10_42	M2	2	1	1	0	0	0	1	0	0	0	5	5
Paula	P1	10	10_70	M1	0	1	1	1	0	0	1	0	0	0	4	4
Paula	P1	11	11_10	M3	2	1	1	0	0	0	0	0	0	1	5	4
Paula	P1	11	11_131	M0	1	1	0	0	0	0	0	0	0	0	2	2
Paula	P1	11	11_8	M1	0	0	0	0	0	0	0	0	0	0	0	0
Paula	P1	11	11_82	M2	2	1	1	1	0	0	0	0	0	0	5	5
Paula	P1	12	12_103	M0	1	1	0	1	0	0	0	0	0	0	3	3
Paula	P1	12	12_115	M3	1	1	0	1	0	0	0	0	0	0	3	3
Paula	P1	12	12_116	M1	1	0	1	1	0	0	0	0	0	1	4	3
Paula	P1	12	12_69	M2	0	1	0	1	0	0	0	1	0	0	3	3
Paula	P1	13	13_02	M3	0	0	0	2	0	0	0	0	0	0	2	2
Paula	P1	13	13_39	M2	0	0	0	1	0	0	0	0	0	0	1	1
Paula	P1	13	13_68	M0	2	0	0	1	0	0	0	0	1	0	4	4
Paula	P1	13	13_84	M1	1	0	0	0	0	0	0	0	0	0	1	1
Paula	P1	14	14_06	M3	0	1	0	2	0	0	0	1	0	1	5	4
Paula	P1	14	14_46	M0	0	0	0	0	0	0	0	0	0	0	0	0
Paula	P1	14	14_83	M1	0	0	0	0	0	0	0	0	0	0	0	0
Paula	P1	14	14_88	M2	1	1	0	0	0	0	0	0	0	0	2	2
Paula	P1	15	15_21	M2	1	0	0	1	0	0	1	0	0	0	3	3
Paula	P1	15	15_49	M3	2	0	0	0	0	0	0	0	0	0	2	2
Paula	P1	15	15_52	M0	1	0	0	0	0	0	0	1	0	0	2	2
Paula	P1	15	15_61	M1	1	0	0	1	0	0	1	1	0	0	4	4
Paula	P1	16	16_137	M3	2	1	0	1	0	0	0	2	0	0	6	6
Paula	P1	16	16_19	M1	2	1	1	1	0	0	1	0	0	0	6	6
Paula	P1	16	16_27	M0	0	1	0	0	0	0	0	1	0	0	2	2
Paula	P1	16	16_90	M2	1	0	1	1	0	0	0	0	0	0	3	3
Paula	P1	17	17_20	M3	0	0	0	0	0	0	0	0	0	0	0	0
Paula	P1	17	17_44	M0	0	1	0	0	0	0	0	0	0	0	1	1
Paula	P1	17	17_85	M1	1	1	1	1	0	0	1	0	0	0	5	5
Paula	P1	17	17_92	M2	0	0	1	0	0	0	0	0	0	0	1	1
Paula	P1	18	18_12	M3	1	0	0	0	0	0	0	0	0	1	2	1
Paula	P1	18	18_31	M0	0	1	0	1	0	0	1	1	0	0	4	4
Paula	P1	18	18_35	M2	0	1	0	0	0	0	0	0	0	0	1	1
Paula	P1	18	18_57	M1	0	1	0	0	0	0	0	0	0	1	2	1
Paula	P1	19	19_120	M1	0	1	0	1	0	0	0	0	0	0	2	2
Paula	P1	19	19_45	M0	0	1	1	1	0	0	0	1	0	0	4	4
Paula	P1	19	19_55	M2	0	0	0	0	0	0	0	0	0	0	0	0
Paula	P1	19	19_86	M3	1	1	1	1	0	0	0	0	0	0	4	4
Paula	P1	2	2_110	M1	1	1	1	0	0	0	0	1	0	2	6	4
Paula	P1	2	2_122	M3	0	1	1	0	0	0	0	0	0	0	2	2
Paula	P1	2	2_24	M2	2	1	1	0	0	0	0	1	0	0	5	5
Paula	P1	2	2_93	M0	1	1	1	1	0	0	0	1	0	0	5	5
Paula	P1	20	20_01	M3	1	1	0	0	0	0	0	0	0	0	2	2
Paula	P1	20	20_09	M1	2	0	0	1	0	0	0	0	0	0	3	3
Paula	P1	20	20_132	M2	1	1	0	0	0	0	0	1	0	0	3	3
Paula	P1	20	20_30	M0	0	1	0	0	0	0	0	0	0	0	1	1
Paula	P1	21	21_119	M3	1	0	1	1	0	0	0	0	0	2	5	3
Paula	P1	21	21_129	M1	1	1	1	1	0	0	1	0	0	0	5	5
Paula	P1	21	21_97	M2	2	1	1	1	0	0	1	1	1	0	8	8
Paula	P1	21	21_99	M0	1	1	1	1	0	0	0	1	0	0	5	5
Paula	P1	22	22_05	M1	0	1	1	0	0	0	0	0	0	0	2	2
Paula	P1	22	22_135	M3	2	1	1	0	0	0	1	1	0	1	7	6
Paula	P1	22	22_37	M0	1	0	0	0	0	0	0	0	0	0	1	1
Paula	P1	22	22_98	M2	1	1	1	1	0	0	0	1	0	0	5	5
Paula	P1	23	23_100	M2	0	0	0	1	0	0	0	0	0	1	2	1
Paula	P1	23	23_114	M3	1	0	0	1	0	0	0	0	0	2	4	2
Paula	P1	23	23_29	M0	0	0	0	0	0	0	0	1	0	0	1	1
Paula	P1	23	23_53	M1	0	0	1	0	0	0	0	0	0	2	3	1
Paula	P1	24	24_109	M1	2	1	0	1	0	0	0	0	0	0	4	4
Paula	P1	24	24_13	M2	1	1	0	0	0	0	0	0	0	0	2	2
Paula	P1	24	24_17	M0	0	0	0	0	0	0	0	0	0	0	0	0
Paula	P1	24	24_43	M3	2	0	0	0	0	0	0	0	0	0	2	2
Paula	P1	25	25_136	M3	2	0	1	0	0	0	0	0	1	0	4	4
Paula	P1	25	25_25	M0	1	1	1	1	0	0	0	0	0	0	4	4
Paula	P1	25	25_59	M1	1	1	1	1	0	0	0	1	0	1	6	5
Paula	P1	25	25_64	M2	2	1	1	2	0	0	0	2	1	1	10	9
Paula	P1	26	26_107	M0	0	1	0	0	0	0	0	0	0	0	1	1
Paula	P1	26	26_108	M2	1	0	0	1	0	0	0	0	0	0	2	2
Paula	P1	26	26_137	M1	1	0	0	0	0	0	0	1	0	0	2	2
Paula	P1	26	26_75	M3	0	0	1	0	0	0	0	1	0	0	2	2
Paula	P1	27	27_106	M0	1	1	1	1	0	0	0	0	0	0	4	4
Paula	P1	27	27_47	M1	1	1	1	1	0	0	0	0	0	1	5	4
Paula	P1	27	27_89	M2	1	1	1	1	0	0	0	1	1	2	8	6
Paula	P1	27	27_94	M3	1	1	1	1	0	0	0	0	0	1	5	4
Paula	P1	28	28_03	M3	0	1	1	0	0	0	0	0	0	0	2	2
Paula	P1	28	28_118	M2	1	1	1	1	0	0	0	1	0	0	5	5
Paula	P1	28	28_22	M1	0	1	1	1	0	0	0	1	0	0	4	4
Paula	P1	28	28_80	M0	0	0	1	0	0	0	0	0	0	0	1	1
Paula	P1	29	29_101	M2	0	1	1	2	0	0	0	1	0	0	5	5
Paula	P1	29	29_124	M3	0	1	1	2	0	0	0	0	0	0	4	4
Paula	P1	29	29_15	M1	0	1	1	2	0	0	0	1	0	0	5	5
Paula	P1	29	29_63	M0	0	1	1	0	0	0	0	0	0	0	2	2
Paula	P1	3	3_04	M0	0	0	0	0	0	0	0	0	0	0	0	0
Paula	P1	3	3_11	M2	0	1	0	1	0	0	0	0	0	1	3	2
Paula	P1	3	3_41	M3	1	1	1	1	0	0	0	0	0	1	5	4
Paula	P1	3	3_72	M1	0	1	0	0	0	0	0	0	0	1	2	1
Paula	P1	30	30_121	M0	0	0	0	0	0	0	0	0	0	0	0	0
Paula	P1	30	30_32	M1	0	0	0	1	0	0	0	0	0	0	1	1
Paula	P1	30	30_58	M2	2	1	1	1	0	0	0	1	0	0	6	6
Paula	P1	30	30_76	M3	1	1	0	1	0	0	0	0	0	0	3	3
Paula	P1	31	31_117	M0	0	0	0	0	0	0	0	0	0	0	0	0
Paula	P1	31	31_51	M1	0	0	0	0	0	0	0	0	0	0	0	0
Paula	P1	31	31_60	M2	0	0	0	1	0	0	0	0	0	0	1	1
Paula	P1	31	31_77	M3	0	0	0	1	0	0	0	0	0	0	1	1
Paula	P1	32	32_16	M0	1	0	0	1	0	0	0	0	0	0	2	2
Paula	P1	32	32_18	M3	1	1	0	1	0	0	0	0	0	0	3	3
Paula	P1	32	32_54	M1	1	0	0	2	0	0	0	0	0	2	5	3
Paula	P1	32	32_81	M2	0	0	0	0	0	0	0	0	0	1	1	0
Paula	P1	33	33_113	M3	0	0	0	0	0	0	0	0	0	0	0	0
Paula	P1	33	33_34	M2	0	1	1	1	0	0	0	0	0	1	4	3
Paula	P1	33	33_40	M0	0	1	0	0	0	0	0	0	0	0	1	1
Paula	P1	33	33_65	M1	0	0	0	0	0	0	0	0	0	2	2	0
Paula	P1	36	36_138	M1	0	1	0	1	0	0	0	0	0	0	2	2
Paula	P1	36	36_144	M2	1	0	0	0	0	0	0	0	0	0	1	1
Paula	P1	36	36_179	M0	0	0	0	0	0	0	0	0	0	0	0	0
Paula	P1	36	36_185	M3	0	0	0	0	0	0	0	0	0	0	0	0
Paula	P1	37	37_140	M2	2	1	0	1	0	0	0	0	0	0	4	4
Paula	P1	37	37_148	M1	1	1	0	0	0	0	0	0	0	2	4	2
Paula	P1	37	37_160	M0	0	0	0	0	0	0	0	0	0	0	0	0
Paula	P1	37	37_176	M3	1	1	0	0	0	0	0	0	0	0	2	2
Paula	P1	38	38_161	M1	1	1	1	1	0	0	0	0	0	0	4	4
Paula	P1	38	38_172	M0	0	1	1	0	0	0	0	0	0	0	2	2
Paula	P1	38	38_174	M2	2	1	0	1	0	0	0	0	0	0	4	4
Paula	P1	38	38_190	M3	1	0	1	2	0	0	0	0	0	0	4	4
Paula	P1	39	39_147	M3	0	1	1	1	0	0	0	1	0	0	4	4
Paula	P1	39	39_168	M0	0	0	0	0	0	0	0	0	0	0	0	0
Paula	P1	39	39_184	M2	0	1	1	1	0	0	0	0	0	0	3	3
Paula	P1	39	39_189	M1	0	0	0	0	0	0	0	0	0	0	0	0
Paula	P1	4	4_112	M3	1	0	0	1	0	0	0	1	0	0	3	3
Paula	P1	4	4_14	M2	1	0	0	0	0	0	0	0	0	0	1	1
Paula	P1	4	4_36	M1	0	1	0	0	0	0	0	0	0	1	2	1
Paula	P1	4	4_78	M0	0	0	0	1	0	0	0	0	0	0	1	1
Paula	P1	40	40_143	M2	0	0	0	1	0	0	0	0	0	0	1	1
Paula	P1	40	40_152	M0	1	0	0	1	0	0	0	0	0	0	2	2
Paula	P1	40	40_153	M1	1	0	0	2	0	0	0	0	0	0	3	3
Paula	P1	40	40_164	M3	1	0	0	1	0	0	0	1	0	0	3	3
Paula	P1	41	41_149	M0	1	1	0	1	0	0	0	0	0	0	3	3
Paula	P1	41	41_158	M1	1	1	0	2	0	0	0	1	0	1	6	5
Paula	P1	41	41_159	M3	1	1	0	2	0	0	0	1	0	1	6	5
Paula	P1	41	41_166	M2	1	0	1	2	0	0	0	1	0	1	6	5
Paula	P1	42	42_141	M3	0	1	0	1	0	0	0	1	0	0	3	3
Paula	P1	42	42_150	M0	0	0	0	0	0	0	0	0	0	0	0	0
Paula	P1	42	42_151	M2	2	1	0	1	0	0	0	1	0	0	5	5
Paula	P1	42	42_175	M1	1	0	0	0	0	0	0	0	0	0	1	1
Paula	P1	43	43_142	M2	1	1	0	2	0	0	0	1	0	0	5	5
Paula	P1	43	43_157	M0	0	1	0	1	0	0	0	1	0	0	3	3
Paula	P1	43	43_163	M3	0	1	0	1	0	0	0	0	0	0	2	2
Paula	P1	43	43_187	M1	0	0	0	1	0	0	0	0	0	0	1	1
Paula	P1	44	44_155	M0	0	0	0	0	0	0	0	0	0	0	0	0
Paula	P1	44	44_156	M3	2	1	1	1	1	1	1	1	1	1	11	10
Paula	P1	44	44_178	M2	1	1	1	2	0	0	0	0	0	0	5	5
Paula	P1	44	44_183	M1	1	1	1	2	0	0	1	0	0	0	6	6
Paula	P1	5	5_123	M3	1	0	0	1	0	0	0	0	0	0	2	2
Paula	P1	5	5_133	M2	2	1	0	0	0	0	0	1	0	0	4	4
Paula	P1	5	5_87	M0	0	1	0	0	0	0	0	0	0	0	1	1
Paula	P1	5	5_95	M1	1	1	0	1	0	0	0	0	0	0	3	3
Paula	P1	6	6_111	M1	0	1	1	1	0	0	1	0	0	1	5	4
Paula	P1	6	6_127	M3	1	0	0	1	0	0	0	0	0	0	2	2
Paula	P1	6	6_130	M0	1	1	1	1	0	0	1	1	0	0	6	6
Paula	P1	6	6_67	M2	0	1	1	1	0	0	0	0	0	0	3	3
Paula	P1	7	7_105	M2	0	1	1	0	0	0	0	1	1	2	6	4
Paula	P1	7	7_125	M3	1	1	1	0	0	0	0	1	0	2	6	4
Paula	P1	7	7_28	M1	1	1	1	1	0	0	0	0	0	2	6	4
Paula	P1	7	7_91	M0	0	1	1	1	0	0	1	0	0	0	4	4
Paula	P1	8	8_07	M3	0	0	0	0	0	0	0	0	0	0	0	0
Paula	P1	8	8_105	M0	0	0	0	1	0	0	0	0	0	0	1	1
Paula	P1	8	8_128	M2	1	1	1	0	0	0	1	1	0	0	5	5
Paula	P1	8	8_66	M1	1	1	0	1	0	0	0	1	0	0	4	4
Paula	P1	9	9_23	M1	1	1	0	0	0	0	0	0	0	0	2	2
Paula	P1	9	9_71	M3	1	1	0	0	0	0	0	0	0	0	2	2
Paula	P1	9	9_79	M0	0	1	1	0	0	0	0	1	0	0	3	3
Paula	P1	9	9_96	M2	0	1	1	0	0	0	1	0	0	0	3	3
Charlotte	P1	1	1_104	M3	0	0	0	0	0	0	0	0	0	0	0	0
Charlotte	P1	1	1_26	M1	2	1	1	0	0	0	0	0	0	0	4	4
Charlotte	P1	1	1_38	M2	0	0	0	0	0	0	0	0	0	0	0	0
Charlotte	P1	1	1_62	M0	0	0	0	0	0	0	0	0	0	0	0	0
Charlotte	P1	10	10_08	M0	1	0	0	0	0	0	0	0	0	0	1	1
Charlotte	P1	10	10_126	M3	0	0	0	0	0	0	0	0	0	0	0	0
Charlotte	P1	10	10_42	M2	1	1	1	0	0	0	0	0	0	0	3	3
Charlotte	P1	10	10_70	M1	0	0	0	0	0	0	0	0	0	0	0	0
Charlotte	P1	11	11_10	M3	0	0	1	0	0	0	0	0	0	1	2	1
Charlotte	P1	11	11_131	M0	1	0	0	0	0	0	0	0	0	0	1	1
Charlotte	P1	11	11_8	M1	0	0	0	0	0	0	0	0	0	0	0	0
Charlotte	P1	11	11_82	M2	2	0	0	0	0	0	0	0	0	0	2	2
Charlotte	P1	12	12_103	M0	0	0	0	0	0	0	0	0	0	0	0	0
Charlotte	P1	12	12_115	M3	1	0	0	0	0	0	0	0	0	0	1	1
Charlotte	P1	12	12_116	M1	1	0	0	1	0	0	0	0	0	1	3	2
Charlotte	P1	12	12_69	M2	0	0	0	0	0	0	0	0	0	0	0	0
Charlotte	P1	13	13_02	M3	0	0	0	0	0	0	0	0	0	0	0	0
Charlotte	P1	13	13_39	M2	0	0	0	0	0	0	0	0	0	0	0	0
Charlotte	P1	13	13_68	M0	1	0	0	0	0	0	0	0	1	0	2	2
Charlotte	P1	13	13_84	M1	0	0	0	0	0	0	0	0	0	0	0	0
Charlotte	P1	14	14_06	M3	1	0	0	0	0	0	0	1	0	1	3	2
Charlotte	P1	14	14_46	M0	1	0	0	0	0	0	0	0	0	0	1	1
Charlotte	P1	14	14_83	M1	1	0	0	0	0	0	0	0	0	0	1	1
Charlotte	P1	14	14_88	M2	1	0	0	0	0	0	0	0	0	0	1	1
Charlotte	P1	15	15_21	M2	1	0	0	0	1	1	1	0	0	0	4	4
Charlotte	P1	15	15_49	M3	1	0	0	0	0	0	0	0	0	0	1	1
Charlotte	P1	15	15_52	M0	1	0	0	0	0	0	0	1	0	0	2	2
Charlotte	P1	15	15_61	M1	2	0	0	0	0	0	1	1	0	0	4	4
Charlotte	P1	16	16_137	M3	2	0	0	0	0	0	0	0	0	0	2	2
Charlotte	P1	16	16_19	M1	0	0	0	0	0	0	0	0	0	0	0	0
Charlotte	P1	16	16_27	M0	0	0	0	0	0	0	0	0	0	0	0	0
Charlotte	P1	16	16_90	M2	1	0	0	0	0	0	0	0	0	0	1	1
Charlotte	P1	17	17_20	M3	0	0	0	0	0	0	0	0	0	0	0	0
Charlotte	P1	17	17_44	M0	0	0	0	0	0	0	0	0	0	0	0	0
Charlotte	P1	17	17_85	M1	0	1	1	1	0	0	0	0	0	0	3	3
Charlotte	P1	17	17_92	M2	0	0	0	0	0	0	0	0	0	0	0	0
Charlotte	P1	18	18_12	M3	0	0	0	0	0	0	0	0	0	1	1	0
Charlotte	P1	18	18_31	M0	0	0	0	0	0	0	1	0	0	0	1	1
Charlotte	P1	18	18_35	M2	0	0	0	0	0	0	0	0	0	0	0	0
Charlotte	P1	18	18_57	M1	0	0	0	0	0	0	0	0	0	1	1	0
Charlotte	P1	19	19_120	M1	1	0	0	0	0	0	0	0	0	0	1	1
Charlotte	P1	19	19_45	M0	0	0	0	0	0	0	0	0	0	0	0	0
Charlotte	P1	19	19_55	M2	0	0	0	0	0	0	0	0	0	0	0	0
Charlotte	P1	19	19_86	M3	2	1	0	0	0	0	1	0	0	0	4	4
Charlotte	P1	2	2_110	M1	2	1	1	0	0	0	1	0	0	2	7	5
Charlotte	P1	2	2_122	M3	0	1	0	0	0	0	0	0	0	0	1	1
Charlotte	P1	2	2_24	M2	2	1	1	0	0	0	1	1	0	0	6	6
Charlotte	P1	2	2_93	M0	1	1	1	0	0	0	0	0	0	0	3	3
Charlotte	P1	20	20_01	M3	0	0	0	1	0	0	0	0	0	0	1	1
Charlotte	P1	20	20_09	M1	0	0	0	0	0	0	0	0	0	0	0	0
Charlotte	P1	20	20_132	M2	1	0	0	0	0	0	0	0	0	0	1	1
Charlotte	P1	20	20_30	M0	0	0	0	0	0	0	0	0	0	0	0	0
Charlotte	P1	21	21_119	M3	0	1	0	0	0	0	0	0	0	2	3	1
Charlotte	P1	21	21_129	M1	0	1	1	0	0	0	0	0	0	0	2	2
Charlotte	P1	21	21_97	M2	2	1	1	1	0	0	0	1	1	0	7	7
Charlotte	P1	21	21_99	M0	1	1	1	0	0	0	0	1	0	0	4	4
Charlotte	P1	22	22_05	M1	0	1	1	1	0	0	0	0	0	0	3	3
Charlotte	P1	22	22_135	M3	1	1	1	0	0	0	2	2	1	1	9	8
Charlotte	P1	22	22_37	M0	1	0	0	0	0	0	0	0	0	0	1	1
Charlotte	P1	22	22_98	M2	2	1	1	0	0	0	1	0	0	0	5	5
Charlotte	P1	23	23_100	M2	1	0	0	0	0	0	0	0	0	1	2	1
Charlotte	P1	23	23_114	M3	1	0	0	0	0	0	0	0	0	2	3	1
Charlotte	P1	23	23_29	M0	0	0	0	0	0	0	0	0	0	0	0	0
Charlotte	P1	23	23_53	M1	0	0	0	0	0	0	0	0	0	2	2	0
Charlotte	P1	24	24_109	M1	1	0	0	0	0	0	0	0	0	0	1	1
Charlotte	P1	24	24_13	M2	0	1	0	0	0	0	0	0	0	0	1	1
Charlotte	P1	24	24_17	M0	1	0	0	0	0	0	0	0	0	0	1	1
Charlotte	P1	24	24_43	M3	0	0	0	0	0	0	0	0	0	0	0	0
Charlotte	P1	25	25_136	M3	2	1	1	0	0	0	0	0	0	0	4	4
Charlotte	P1	25	25_25	M0	0	1	1	1	0	0	0	0	0	0	3	3
Charlotte	P1	25	25_59	M1	0	1	1	1	0	0	0	0	1	1	5	4
Charlotte	P1	25	25_64	M2	0	1	1	1	0	0	0	1	1	1	6	5
Charlotte	P1	26	26_107	M0	0	0	0	0	0	0	0	0	0	0	0	0
Charlotte	P1	26	26_108	M2	0	0	0	0	0	0	0	0	0	0	0	0
Charlotte	P1	26	26_137	M1	0	0	0	1	0	0	0	0	0	0	1	1
Charlotte	P1	26	26_75	M3	0	0	0	0	0	0	0	0	0	0	0	0
Charlotte	P1	27	27_106	M0	0	1	0	0	0	0	0	0	0	0	1	1
Charlotte	P1	27	27_47	M1	0	1	0	0	0	0	0	0	0	1	2	1
Charlotte	P1	27	27_89	M2	1	1	1	0	0	0	0	0	0	2	5	3
Charlotte	P1	27	27_94	M3	0	1	1	0	0	0	0	0	0	1	3	2
Charlotte	P1	28	28_03	M3	0	1	1	1	0	0	0	0	0	0	3	3
Charlotte	P1	28	28_118	M2	2	1	1	0	0	0	0	0	0	0	4	4
Charlotte	P1	28	28_22	M1	0	0	0	1	0	0	0	0	0	0	1	1
Charlotte	P1	28	28_80	M0	1	0	0	0	0	0	0	0	0	0	1	1
Charlotte	P1	29	29_101	M2	1	0	0	0	0	0	0	0	0	0	1	1
Charlotte	P1	29	29_124	M3	1	0	0	2	0	0	0	0	0	0	3	3
Charlotte	P1	29	29_15	M1	1	0	0	1	0	0	1	0	0	0	3	3
Charlotte	P1	29	29_63	M0	0	0	0	0	0	0	0	0	0	0	0	0
Charlotte	P1	3	3_04	M0	1	0	0	0	0	0	0	0	0	0	1	1
Charlotte	P1	3	3_11	M2	1	0	0	0	0	0	0	0	0	1	2	1
Charlotte	P1	3	3_41	M3	2	1	1	1	0	0	1	0	0	1	7	6
Charlotte	P1	3	3_72	M1	0	1	1	0	0	0	0	0	0	1	3	2
Charlotte	P1	30	30_121	M0	1	0	0	0	0	0	0	0	0	0	1	1
Charlotte	P1	30	30_32	M1	1	0	0	0	0	0	0	0	0	0	1	1
Charlotte	P1	30	30_58	M2	1	0	0	0	0	0	0	0	0	0	1	1
Charlotte	P1	30	30_76	M3	1	0	0	0	0	0	0	0	0	0	1	1
Charlotte	P1	31	31_117	M0	1	0	0	0	0	0	0	0	0	0	1	1
Charlotte	P1	31	31_51	M1	0	0	0	0	0	0	0	0	0	0	0	0
Charlotte	P1	31	31_60	M2	0	0	0	0	0	0	0	0	0	0	0	0
Charlotte	P1	31	31_77	M3	1	0	0	0	0	0	0	0	0	0	1	1
Charlotte	P1	32	32_16	M0	1	0	0	0	0	0	0	0	0	0	1	1
Charlotte	P1	32	32_18	M3	1	0	0	0	0	0	0	0	0	0	1	1
Charlotte	P1	32	32_54	M1	0	0	0	0	0	0	0	0	0	2	2	0
Charlotte	P1	32	32_81	M2	0	0	0	0	0	0	0	0	0	1	1	0
Charlotte	P1	33	33_113	M3	0	0	0	0	0	0	0	0	0	0	0	0
Charlotte	P1	33	33_34	M2	0	0	0	0	0	0	0	0	0	1	1	0
Charlotte	P1	33	33_40	M0	0	0	0	0	0	0	0	0	0	0	0	0
Charlotte	P1	33	33_65	M1	0	0	0	1	0	0	0	0	0	2	3	1
Charlotte	P1	36	36_138	M1	0	0	0	0	0	0	0	0	0	0	0	0
Charlotte	P1	36	36_144	M2	0	0	0	0	0	0	0	0	0	0	0	0
Charlotte	P1	36	36_179	M0	1	2	0	0	0	0	0	0	0	0	3	3
Charlotte	P1	36	36_185	M3	0	0	0	0	0	0	0	0	0	0	0	0
Charlotte	P1	37	37_140	M2	2	1	1	0	0	0	0	0	0	0	4	4
Charlotte	P1	37	37_148	M1	0	0	0	0	0	0	0	0	0	2	2	0
Charlotte	P1	37	37_160	M0	0	0	0	0	0	0	0	0	0	0	0	0
Charlotte	P1	37	37_176	M3	2	0	0	0	0	0	0	0	0	0	2	2
Charlotte	P1	38	38_161	M1	0	0	0	0	0	0	0	0	0	0	0	0
Charlotte	P1	38	38_172	M0	0	0	0	0	0	0	0	0	0	0	0	0
Charlotte	P1	38	38_174	M2	0	0	0	0	0	0	0	0	0	0	0	0
Charlotte	P1	38	38_190	M3	0	0	0	0	0	0	0	0	0	0	0	0
Charlotte	P1	39	39_147	M3	0	0	0	0	0	0	0	0	0	0	0	0
Charlotte	P1	39	39_168	M0	0	0	0	0	0	0	0	0	0	0	0	0
Charlotte	P1	39	39_184	M2	0	0	0	1	0	0	0	0	0	0	1	1
Charlotte	P1	39	39_189	M1	0	0	0	1	0	0	0	0	0	0	1	1
Charlotte	P1	4	4_112	M3	0	0	0	0	0	0	0	0	0	0	0	0
Charlotte	P1	4	4_14	M2	0	0	0	0	0	0	0	0	0	0	0	0
Charlotte	P1	4	4_36	M1	0	0	0	1	0	0	0	0	0	1	2	1
Charlotte	P1	4	4_78	M0	1	0	0	0	0	0	0	0	0	0	1	1
Charlotte	P1	40	40_143	M2	1	0	0	1	0	0	0	0	0	0	2	2
Charlotte	P1	40	40_152	M0	0	0	0	0	0	0	0	0	0	0	0	0
Charlotte	P1	40	40_153	M1	0	0	0	0	0	0	0	1	0	0	1	1
Charlotte	P1	40	40_164	M3	1	0	0	0	0	0	0	0	0	0	1	1
Charlotte	P1	41	41_149	M0	1	1	0	1	0	0	0	0	0	0	3	3
Charlotte	P1	41	41_158	M1	2	1	0	2	1	0	0	1	0	1	8	7
Charlotte	P1	41	41_159	M3	1	0	0	1	0	0	0	0	0	1	3	2
Charlotte	P1	41	41_166	M2	0	0	0	1	0	0	0	0	0	1	2	1
Charlotte	P1	42	42_141	M3	0	0	0	0	0	0	0	0	0	0	0	0
Charlotte	P1	42	42_150	M0	0	0	0	0	0	0	0	0	0	0	0	0
Charlotte	P1	42	42_151	M2	2	0	0	1	0	0	0	0	0	0	3	3
Charlotte	P1	42	42_175	M1	0	0	0	0	0	0	0	0	0	0	0	0
Charlotte	P1	43	43_142	M2	0	0	0	0	0	0	0	0	0	0	0	0
Charlotte	P1	43	43_157	M0	0	0	0	0	0	0	0	0	0	0	0	0
Charlotte	P1	43	43_163	M3	0	0	0	0	0	0	0	0	0	0	0	0
Charlotte	P1	43	43_187	M1	0	0	0	0	0	0	0	0	0	0	0	0
Charlotte	P1	44	44_155	M0	0	0	0	1	0	0	0	0	0	0	1	1
Charlotte	P1	44	44_156	M3	2	2	0	1	0	1	1	0	0	1	8	7
Charlotte	P1	44	44_178	M2	0	0	0	2	0	0	0	0	0	0	2	2
Charlotte	P1	44	44_183	M1	0	0	0	1	0	0	0	0	0	0	1	1
Charlotte	P1	5	5_123	M3	0	0	0	0	0	0	0	0	0	0	0	0
Charlotte	P1	5	5_133	M2	1	0	0	0	0	0	0	0	0	0	1	1
Charlotte	P1	5	5_87	M0	0	0	0	0	0	0	0	0	0	0	0	0
Charlotte	P1	5	5_95	M1	0	0	0	1	0	0	0	0	0	0	1	1
Charlotte	P1	6	6_111	M1	2	1	1	1	0	0	1	0	0	1	7	6
Charlotte	P1	6	6_127	M3	2	1	0	1	0	0	1	0	0	0	5	5
Charlotte	P1	6	6_130	M0	1	1	0	1	0	0	2	1	0	0	6	6
Charlotte	P1	6	6_67	M2	0	1	1	0	0	0	1	0	0	0	3	3
Charlotte	P1	7	7_105	M2	1	1	1	1	0	0	0	1	0	2	7	5
Charlotte	P1	7	7_125	M3	1	1	0	0	0	0	0	0	0	2	4	2
Charlotte	P1	7	7_28	M1	1	0	0	0	0	0	1	0	0	2	4	2
Charlotte	P1	7	7_91	M0	1	1	1	1	0	0	0	0	0	0	4	4
Charlotte	P1	8	8_07	M3	0	0	0	0	0	0	0	0	0	0	0	0
Charlotte	P1	8	8_105	M0	0	0	0	0	0	0	0	0	0	0	0	0
Charlotte	P1	8	8_128	M2	1	0	0	1	0	0	0	0	0	0	2	2
Charlotte	P1	8	8_66	M1	0	0	0	1	0	0	0	0	0	0	1	1
Charlotte	P1	9	9_23	M1	0	1	1	0	0	0	0	0	0	0	2	2
Charlotte	P1	9	9_71	M3	0	0	0	0	0	0	0	0	0	0	0	0
Charlotte	P1	9	9_79	M0	1	0	0	0	0	0	0	0	0	0	1	1
Charlotte	P1	9	9_96	M2	0	0	0	0	0	0	0	0	0	0	0	0
Laura	P1	1	1_104	M3	1	1	0	0	0	0	0	0	0	0	2	2
Laura	P1	1	1_26	M1	2	1	1	0	0	0	0	0	0	0	4	4
Laura	P1	1	1_38	M2	0	1	0	0	0	0	0	0	0	0	1	1
Laura	P1	1	1_62	M0	1	0	0	0	0	0	0	0	0	0	1	1
Laura	P1	10	10_08	M0	1	0	0	0	0	0	0	1	0	0	2	2
Laura	P1	10	10_126	M3	0	0	0	1	0	0	0	0	0	0	1	1
Laura	P1	10	10_42	M2	2	1	1	1	0	0	1	0	0	0	6	6
Laura	P1	10	10_70	M1	1	1	1	1	0	0	1	0	0	0	5	5
Laura	P1	11	11_10	M3	2	1	1	1	0	0	0	0	0	1	6	5
Laura	P1	11	11_131	M0	0	1	0	1	0	0	0	0	0	0	2	2
Laura	P1	11	11_8	M1	0	0	0	0	0	0	0	0	1	0	1	1
Laura	P1	11	11_82	M2	2	1	1	1	0	0	1	0	0	0	6	6
Laura	P1	12	12_103	M0	0	1	0	0	0	0	0	0	0	0	1	1
Laura	P1	12	12_115	M3	2	1	0	1	0	0	0	0	0	0	4	4
Laura	P1	12	12_116	M1	2	0	1	0	0	0	0	0	0	1	4	3
Laura	P1	12	12_69	M2	2	0	0	0	0	0	0	1	0	0	3	3
Laura	P1	13	13_02	M3	0	0	0	0	0	0	0	0	0	0	0	0
Laura	P1	13	13_39	M2	0	0	0	0	0	0	0	0	0	0	0	0
Laura	P1	13	13_68	M0	0	0	0	1	0	0	0	0	1	0	2	2
Laura	P1	13	13_84	M1	0	0	0	1	0	0	0	0	0	0	1	1
Laura	P1	14	14_06	M3	1	1	0	1	0	0	1	1	0	1	6	5
Laura	P1	14	14_46	M0	0	1	0	0	0	0	0	0	0	0	1	1
Laura	P1	14	14_83	M1	0	0	0	1	0	0	0	0	0	0	1	1
Laura	P1	14	14_88	M2	2	0	0	0	0	0	0	0	0	0	2	2
Laura	P1	15	15_21	M2	2	0	0	0	1	1	0	0	0	0	4	4
Laura	P1	15	15_49	M3	0	0	0	0	0	0	0	0	0	0	0	0
Laura	P1	15	15_52	M0	0	0	0	0	1	0	0	1	0	0	2	2
Laura	P1	15	15_61	M1	0	0	0	1	0	1	1	1	0	0	4	4
Laura	P1	16	16_137	M3	2	1	0	0	0	0	0	0	0	0	3	3
Laura	P1	16	16_19	M1	2	1	1	1	0	0	1	0	0	0	6	6
Laura	P1	16	16_27	M0	0	1	0	0	0	0	0	1	0	0	2	2
Laura	P1	16	16_90	M2	0	0	1	1	0	0	1	0	0	0	3	3
Laura	P1	17	17_20	M3	0	0	0	0	0	0	0	0	0	0	0	0
Laura	P1	17	17_44	M0	1	1	0	0	0	0	0	0	0	0	2	2
Laura	P1	17	17_85	M1	0	1	1	1	0	0	1	0	0	0	4	4
Laura	P1	17	17_92	M2	0	1	0	0	0	0	0	0	0	0	1	1
Laura	P1	18	18_12	M3	0	0	0	0	0	0	0	0	0	1	1	0
Laura	P1	18	18_31	M0	2	1	0	0	1	0	1	1	0	0	6	6
Laura	P1	18	18_35	M2	0	0	0	0	0	0	0	0	0	0	0	0
Laura	P1	18	18_57	M1	0	1	0	0	0	0	0	0	0	1	2	1
Laura	P1	19	19_120	M1	0	1	0	0	0	0	0	0	0	0	1	1
Laura	P1	19	19_45	M0	1	1	1	1	0	0	0	1	0	0	5	5
Laura	P1	19	19_55	M2	0	0	0	0	0	0	0	0	0	0	0	0
Laura	P1	19	19_86	M3	2	1	0	0	0	0	0	0	0	0	3	3
Laura	P1	2	2_110	M1	2	1	1	0	0	0	0	1	1	2	8	6
Laura	P1	2	2_122	M3	0	1	1	0	0	0	0	0	0	0	2	2
Laura	P1	2	2_24	M2	2	1	1	0	0	0	0	1	0	0	5	5
Laura	P1	2	2_93	M0	2	1	1	0	0	0	0	1	0	0	5	5
Laura	P1	20	20_01	M3	1	1	0	0	0	0	0	0	0	0	2	2
Laura	P1	20	20_09	M1	0	0	0	1	0	0	0	0	0	0	1	1
Laura	P1	20	20_132	M2	2	1	0	1	0	0	0	1	0	0	5	5
Laura	P1	20	20_30	M0	0	1	0	0	0	0	0	0	0	0	1	1
Laura	P1	21	21_119	M3	0	0	1	1	0	0	0	0	0	2	4	2
Laura	P1	21	21_129	M1	0	1	1	0	0	0	1	0	0	0	3	3
Laura	P1	21	21_97	M2	2	1	1	1	0	0	1	1	1	0	8	8
Laura	P1	21	21_99	M0	0	1	1	1	0	0	1	1	0	0	5	5
Laura	P1	22	22_05	M1	0	1	1	0	0	0	0	0	1	0	3	3
Laura	P1	22	22_135	M3	0	1	1	1	0	0	1	1	0	1	6	5
Laura	P1	22	22_37	M0	1	0	0	0	1	0	0	0	0	0	2	2
Laura	P1	22	22_98	M2	2	1	1	1	0	0	0	1	0	0	6	6
Laura	P1	23	23_100	M2	0	0	0	2	0	0	0	0	1	1	4	3
Laura	P1	23	23_114	M3	1	0	0	1	0	0	0	0	0	2	4	2
Laura	P1	23	23_29	M0	0	0	0	0	0	0	0	1	0	0	1	1
Laura	P1	23	23_53	M1	0	0	1	1	0	0	0	0	0	2	4	2
Laura	P1	24	24_109	M1	2	1	0	0	0	0	0	0	0	0	3	3
Laura	P1	24	24_13	M2	2	1	0	0	0	0	0	0	0	0	3	3
Laura	P1	24	24_17	M0	1	0	0	0	1	0	1	0	0	0	3	3
Laura	P1	24	24_43	M3	0	0	0	0	0	0	0	0	0	0	0	0
Laura	P1	25	25_136	M3	2	0	1	1	0	0	0	0	1	0	5	5
Laura	P1	25	25_25	M0	2	1	1	1	0	0	0	0	0	0	5	5
Laura	P1	25	25_59	M1	0	1	1	1	0	0	0	1	1	1	6	5
Laura	P1	25	25_64	M2	2	1	1	2	0	0	0	2	1	1	10	9
Laura	P1	26	26_107	M0	0	1	0	0	0	0	0	0	0	0	1	1
Laura	P1	26	26_108	M2	0	0	0	2	0	0	0	0	0	0	2	2
Laura	P1	26	26_137	M1	1	0	0	0	0	0	0	1	0	0	2	2
Laura	P1	26	26_75	M3	0	0	1	1	0	0	0	1	0	0	3	3
Laura	P1	27	27_106	M0	1	1	1	1	0	0	0	0	0	0	4	4
Laura	P1	27	27_47	M1	1	1	1	1	0	0	0	0	0	1	5	4
Laura	P1	27	27_89	M2	0	1	1	1	0	0	0	1	1	2	7	5
Laura	P1	27	27_94	M3	2	1	1	1	0	0	0	0	0	1	6	5
Laura	P1	28	28_03	M3	0	1	1	0	0	0	0	0	0	0	2	2
Laura	P1	28	28_118	M2	2	1	1	1	0	0	0	0	0	0	5	5
Laura	P1	28	28_22	M1	0	1	1	1	0	0	0	1	0	0	4	4
Laura	P1	28	28_80	M0	0	0	1	1	0	0	0	0	0	0	2	2
Laura	P1	29	29_101	M2	2	1	1	2	0	0	0	1	0	0	7	7
Laura	P1	29	29_124	M3	0	1	1	2	0	0	0	0	0	0	4	4
Laura	P1	29	29_15	M1	2	1	1	2	0	0	0	1	0	0	7	7
Laura	P1	29	29_63	M0	0	1	1	2	0	0	0	0	0	0	4	4
Laura	P1	3	3_04	M0	0	0	0	1	0	0	0	0	0	0	1	1
Laura	P1	3	3_11	M2	0	1	0	0	0	0	0	0	0	1	2	1
Laura	P1	3	3_41	M3	0	0	1	0	0	0	0	0	0	1	2	1
Laura	P1	3	3_72	M1	0	1	0	0	0	0	0	0	0	1	2	1
Laura	P1	30	30_121	M0	0	0	0	0	0	0	0	0	0	0	0	0
Laura	P1	30	30_32	M1	0	0	0	1	0	0	0	0	0	0	1	1
Laura	P1	30	30_58	M2	2	1	1	0	0	0	1	1	0	0	6	6
Laura	P1	30	30_76	M3	1	1	0	0	0	0	0	0	0	0	2	2
Laura	P1	31	31_117	M0	2	0	0	1	0	0	0	0	0	0	3	3
Laura	P1	31	31_51	M1	0	0	0	0	0	0	0	0	0	0	0	0
Laura	P1	31	31_60	M2	0	0	0	0	0	0	0	0	0	0	0	0
Laura	P1	31	31_77	M3	1	0	0	0	0	0	0	0	0	0	1	1
Laura	P1	32	32_16	M0	0	0	0	0	0	0	0	0	0	0	0	0
Laura	P1	32	32_18	M3	1	0	0	1	0	0	0	0	0	0	2	2
Laura	P1	32	32_54	M1	1	0	0	1	0	0	0	0	0	2	4	2
Laura	P1	32	32_81	M2	0	0	0	0	0	0	0	0	0	1	1	0
Laura	P1	33	33_113	M3	0	0	0	0	0	0	0	0	0	0	0	0
Laura	P1	33	33_34	M2	1	1	1	1	0	0	0	0	0	1	5	4
Laura	P1	33	33_40	M0	0	1	0	0	0	0	0	0	0	0	1	1
Laura	P1	33	33_65	M1	0	0	0	1	0	0	0	0	0	2	3	1
Laura	P1	36	36_138	M1	0	1	0	0	0	0	0	0	0	0	1	1
Laura	P1	36	36_144	M2	0	0	0	0	0	0	0	0	0	0	0	0
Laura	P1	36	36_179	M0	0	0	0	0	0	0	0	0	0	0	0	0
Laura	P1	36	36_185	M3	0	0	0	0	0	0	0	0	0	0	0	0
Laura	P1	37	37_140	M2	2	1	0	1	0	0	0	0	0	0	4	4
Laura	P1	37	37_148	M1	2	1	0	0	0	0	0	0	0	2	5	3
Laura	P1	37	37_160	M0	0	0	0	0	0	0	0	0	0	0	0	0
Laura	P1	37	37_176	M3	1	1	0	1	0	0	0	0	0	0	3	3
Laura	P1	38	38_161	M1	0	1	1	1	0	0	0	0	0	0	3	3
Laura	P1	38	38_172	M0	0	1	1	0	0	0	0	0	0	0	2	2
Laura	P1	38	38_174	M2	0	1	1	0	0	0	0	0	0	0	2	2
Laura	P1	38	38_190	M3	0	0	1	1	0	0	0	0	0	0	2	2
Laura	P1	39	39_147	M3	0	1	1	1	1	0	0	1	0	0	5	5
Laura	P1	39	39_168	M0	0	0	0	1	0	0	0	0	0	0	1	1
Laura	P1	39	39_184	M2	0	1	1	1	0	0	0	0	0	0	3	3
Laura	P1	39	39_189	M1	2	0	0	1	0	0	0	0	0	0	3	3
Laura	P1	4	4_112	M3	0	0	0	0	0	0	0	1	0	0	1	1
Laura	P1	4	4_14	M2	0	0	0	0	0	0	0	0	0	0	0	0
Laura	P1	4	4_36	M1	0	1	0	1	0	0	0	0	0	1	3	2
Laura	P1	4	4_78	M0	0	0	0	0	0	0	0	0	0	0	0	0
Laura	P1	40	40_143	M2	0	0	0	1	0	0	0	0	0	0	1	1
Laura	P1	40	40_152	M0	0	0	0	0	0	0	0	0	0	0	0	0
Laura	P1	40	40_153	M1	1	0	0	2	1	0	0	0	0	0	4	4
Laura	P1	40	40_164	M3	1	0	0	0	1	0	0	1	0	0	3	3
Laura	P1	41	41_149	M0	1	1	0	1	0	0	0	0	0	0	3	3
Laura	P1	41	41_158	M1	2	1	0	2	1	0	0	1	0	1	8	7
Laura	P1	41	41_159	M3	2	1	0	2	1	0	0	1	0	1	8	7
Laura	P1	41	41_166	M2	1	0	1	2	1	0	0	1	0	1	7	6
Laura	P1	42	42_141	M3	0	1	0	1	0	0	0	0	0	0	2	2
Laura	P1	42	42_150	M0	0	0	0	0	0	0	0	0	0	0	0	0
Laura	P1	42	42_151	M2	2	1	0	1	0	0	0	1	0	0	5	5
Laura	P1	42	42_175	M1	0	0	0	1	0	0	0	0	0	0	1	1
Laura	P1	43	43_142	M2	2	1	0	1	0	0	0	1	0	0	5	5
Laura	P1	43	43_157	M0	0	1	0	1	0	0	0	1	0	0	3	3
Laura	P1	43	43_163	M3	2	1	0	1	0	0	0	0	0	0	4	4
Laura	P1	43	43_187	M1	1	0	0	1	0	0	0	0	0	0	2	2
Laura	P1	44	44_155	M0	0	0	0	0	0	0	0	0	0	0	0	0
Laura	P1	44	44_156	M3	2	1	1	0	1	0	1	1	0	1	8	7
Laura	P1	44	44_178	M2	2	1	1	2	0	0	0	0	0	0	6	6
Laura	P1	44	44_183	M1	0	1	1	1	0	0	1	0	0	0	4	4
Laura	P1	5	5_123	M3	0	0	0	1	0	0	0	0	0	0	1	1
Laura	P1	5	5_133	M2	2	1	0	2	0	0	0	1	0	0	6	6
Laura	P1	5	5_87	M0	0	1	0	0	0	0	0	0	0	0	1	1
Laura	P1	5	5_95	M1	0	1	1	1	0	0	0	0	0	0	3	3
Laura	P1	6	6_111	M1	2	1	1	2	0	0	1	0	0	1	8	7
Laura	P1	6	6_127	M3	0	0	0	2	0	0	0	1	0	0	3	3
Laura	P1	6	6_130	M0	2	1	1	2	0	0	1	1	0	0	8	8
Laura	P1	6	6_67	M2	0	1	1	0	0	0	0	0	0	0	2	2
Laura	P1	7	7_105	M2	0	1	1	1	0	0	0	1	0	2	6	4
Laura	P1	7	7_125	M3	2	1	1	1	0	0	0	1	0	2	8	6
Laura	P1	7	7_28	M1	2	1	1	0	0	0	0	0	0	2	6	4
Laura	P1	7	7_91	M0	0	1	1	1	0	0	1	0	0	0	4	4
Laura	P1	8	8_07	M3	0	0	0	1	0	0	0	0	0	0	1	1
Laura	P1	8	8_105	M0	0	0	0	0	0	0	0	0	0	0	0	0
Laura	P1	8	8_128	M2	2	1	1	1	1	0	1	1	0	0	8	8
Laura	P1	8	8_66	M1	0	1	0	1	0	0	0	1	0	0	3	3
Laura	P1	9	9_23	M1	0	1	1	0	0	0	0	0	0	0	2	2
Laura	P1	9	9_71	M3	2	1	0	1	0	0	0	0	0	0	4	4
Laura	P1	9	9_79	M0	0	1	1	0	1	0	0	1	0	0	4	4
Laura	P1	9	9_96	M2	0	1	1	0	0	0	1	0	0	0	3	3
Miguel	P1	1	1_104	M3	1	0	0	0	0	0	0	0	0	0	1	1
Miguel	P1	1	1_26	M1	1	1	0	0	0	0	0	0	0	0	2	2
Miguel	P1	1	1_38	M2	0	0	0	0	0	0	0	0	0	0	0	0
Miguel	P1	1	1_62	M0	1	0	0	0	0	0	0	0	0	0	1	1
Miguel	P1	10	10_08	M0	2	1	1	0	0	0	1	1	1	0	7	7
Miguel	P1	10	10_126	M3	0	1	0	0	0	0	0	0	0	0	1	1
Miguel	P1	10	10_42	M2	0	0	1	0	0	0	0	0	0	0	1	1
Miguel	P1	10	10_70	M1	0	1	1	0	0	0	1	0	0	0	3	3
Miguel	P1	11	11_10	M3	2	1	1	1	0	0	0	0	0	1	6	5
Miguel	P1	11	11_131	M0	0	0	0	0	0	0	0	0	0	0	0	0
Miguel	P1	11	11_8	M1	0	1	0	0	0	0	0	0	0	0	1	1
Miguel	P1	11	11_82	M2	2	1	1	1	0	0	0	0	0	0	5	5
Miguel	P1	12	12_103	M0	1	0	0	0	0	0	0	0	0	0	1	1
Miguel	P1	12	12_115	M3	1	1	1	0	0	0	0	0	0	0	3	3
Miguel	P1	12	12_116	M1	2	1	1	1	0	0	0	0	0	1	6	5
Miguel	P1	12	12_69	M2	1	0	0	0	0	0	0	0	0	0	1	1
Miguel	P1	13	13_02	M3	0	0	0	0	0	0	0	0	0	0	0	0
Miguel	P1	13	13_39	M2	0	0	0	0	0	0	0	0	0	0	0	0
Miguel	P1	13	13_68	M0	0	0	0	0	0	0	0	0	0	0	0	0
Miguel	P1	13	13_84	M1	0	0	0	0	0	0	0	0	0	0	0	0
Miguel	P1	14	14_06	M3	1	1	0	0	0	0	0	0	0	1	3	2
Miguel	P1	14	14_46	M0	0	0	0	0	0	0	0	0	0	0	0	0
Miguel	P1	14	14_83	M1	0	0	0	0	0	0	0	0	0	0	0	0
Miguel	P1	14	14_88	M2	1	0	0	0	0	0	1	0	0	0	2	2
Miguel	P1	15	15_21	M2	1	0	0	0	0	1	0	0	0	0	2	2
Miguel	P1	15	15_49	M3	1	0	0	0	0	0	1	1	0	0	3	3
Miguel	P1	15	15_52	M0	0	0	0	0	0	0	0	0	0	0	0	0
Miguel	P1	15	15_61	M1	0	0	0	0	0	0	0	1	0	0	1	1
Miguel	P1	16	16_137	M3	2	1	0	0	0	0	1	0	0	0	4	4
Miguel	P1	16	16_19	M1	2	1	0	0	0	0	1	0	0	0	4	4
Miguel	P1	16	16_27	M0	1	0	0	0	0	0	0	0	0	0	1	1
Miguel	P1	16	16_90	M2	0	0	0	0	0	0	1	0	0	0	1	1
Miguel	P1	17	17_20	M3	0	0	0	0	0	0	0	0	0	0	0	0
Miguel	P1	17	17_44	M0	0	0	0	0	0	0	0	0	0	0	0	0
Miguel	P1	17	17_85	M1	2	1	1	1	0	0	0	0	0	0	5	5
Miguel	P1	17	17_92	M2	0	0	0	0	0	0	0	0	0	0	0	0
Miguel	P1	18	18_12	M3	0	0	0	0	0	0	1	0	0	1	2	1
Miguel	P1	18	18_31	M0	1	0	0	1	0	0	1	0	0	0	3	3
Miguel	P1	18	18_35	M2	0	0	0	0	0	0	1	0	0	0	1	1
Miguel	P1	18	18_57	M1	1	1	0	0	0	0	1	0	0	1	4	3
Miguel	P1	19	19_120	M1	0	0	0	0	0	0	0	0	0	0	0	0
Miguel	P1	19	19_45	M0	0	0	0	1	0	0	0	0	0	0	1	1
Miguel	P1	19	19_55	M2	0	0	0	0	0	0	0	0	0	0	0	0
Miguel	P1	19	19_86	M3	2	0	0	0	0	0	0	0	0	0	2	2
Miguel	P1	2	2_110	M1	2	1	1	0	0	0	1	1	0	2	8	6
Miguel	P1	2	2_122	M3	0	1	0	0	0	0	0	0	0	0	1	1
Miguel	P1	2	2_24	M2	2	1	1	0	0	0	1	1	0	0	6	6
Miguel	P1	2	2_93	M0	1	0	1	1	0	0	0	1	0	0	4	4
Miguel	P1	20	20_01	M3	1	0	0	1	0	0	0	0	0	0	2	2
Miguel	P1	20	20_09	M1	0	0	0	0	0	0	0	0	0	0	0	0
Miguel	P1	20	20_132	M2	2	1	0	0	0	0	1	1	0	0	5	5
Miguel	P1	20	20_30	M0	1	0	0	0	0	0	0	0	0	0	1	1
Miguel	P1	21	21_119	M3	0	0	0	0	0	0	1	1	0	2	4	2
Miguel	P1	21	21_129	M1	0	1	1	0	0	0	1	1	0	0	4	4
Miguel	P1	21	21_97	M2	2	1	1	1	0	0	1	1	1	0	8	8
Miguel	P1	21	21_99	M0	1	1	1	1	0	0	1	0	0	0	5	5
Miguel	P1	22	22_05	M1	0	0	1	1	0	0	0	0	0	0	2	2
Miguel	P1	22	22_135	M3	0	1	1	0	0	0	1	0	0	1	4	3
Miguel	P1	22	22_37	M0	1	0	0	0	0	0	0	0	0	0	1	1
Miguel	P1	22	22_98	M2	0	2	1	0	0	0	0	0	1	0	4	4
Miguel	P1	23	23_100	M2	0	0	0	1	0	0	0	0	0	1	2	1
Miguel	P1	23	23_114	M3	0	0	0	1	0	0	1	0	0	2	4	2
Miguel	P1	23	23_29	M0	0	0	0	0	0	0	0	0	0	0	0	0
Miguel	P1	23	23_53	M1	0	0	1	0	0	0	0	0	0	2	3	1
Miguel	P1	24	24_109	M1	2	1	0	1	0	0	1	0	0	0	5	5
Miguel	P1	24	24_13	M2	2	1	0	0	0	0	1	0	0	0	4	4
Miguel	P1	24	24_17	M0	1	0	0	0	0	0	0	0	0	0	1	1
Miguel	P1	24	24_43	M3	0	0	0	0	0	0	0	0	0	0	0	0
Miguel	P1	25	25_136	M3	2	1	1	1	0	0	0	1	0	0	6	6
Miguel	P1	25	25_25	M0	0	1	1	1	0	0	0	0	0	0	3	3
Miguel	P1	25	25_59	M1	0	1	1	1	0	0	0	1	0	1	5	4
Miguel	P1	25	25_64	M2	2	1	2	1	0	0	0	2	0	1	9	8
Miguel	P1	26	26_107	M0	1	0	0	0	0	0	0	0	0	0	1	1
Miguel	P1	26	26_108	M2	0	0	0	1	0	0	0	0	0	0	1	1
Miguel	P1	26	26_137	M1	0	0	0	0	0	0	1	0	0	0	1	1
Miguel	P1	26	26_75	M3	0	0	0	1	0	0	0	0	0	0	1	1
Miguel	P1	27	27_106	M0	1	1	1	0	0	0	1	0	0	0	4	4
Miguel	P1	27	27_47	M1	0	1	1	0	0	0	0	0	0	1	3	2
Miguel	P1	27	27_89	M2	1	2	1	0	0	0	0	0	1	2	7	5
Miguel	P1	27	27_94	M3	2	1	1	0	0	0	0	0	0	1	5	4
Miguel	P1	28	28_03	M3	1	1	1	0	0	0	0	0	0	0	3	3
Miguel	P1	28	28_118	M2	1	1	1	0	0	0	0	1	0	0	4	4
Miguel	P1	28	28_22	M1	1	0	1	0	0	0	0	0	0	0	2	2
Miguel	P1	28	28_80	M0	0	0	0	0	0	0	0	0	0	0	0	0
Miguel	P1	29	29_101	M2	1	1	1	2	0	0	1	1	0	0	7	7
Miguel	P1	29	29_124	M3	1	1	1	1	0	0	1	0	0	0	5	5
Miguel	P1	29	29_15	M1	0	1	1	1	0	0	1	1	0	0	5	5
Miguel	P1	29	29_63	M0	0	0	1	0	0	0	0	0	0	0	1	1
Miguel	P1	3	3_04	M0	0	0	0	0	0	0	0	0	0	0	0	0
Miguel	P1	3	3_11	M2	0	0	0	0	0	0	0	0	0	1	1	0
Miguel	P1	3	3_41	M3	0	0	0	1	0	0	0	0	0	1	2	1
Miguel	P1	3	3_72	M1	0	0	0	0	0	0	0	0	0	1	1	0
Miguel	P1	30	30_121	M0	1	1	1	0	0	0	1	1	0	0	5	5
Miguel	P1	30	30_32	M1	0	1	0	1	0	0	0	0	0	0	2	2
Miguel	P1	30	30_58	M2	1	1	0	0	0	0	0	0	0	0	2	2
Miguel	P1	30	30_76	M3	0	0	0	0	0	0	0	0	0	0	0	0
Miguel	P1	31	31_117	M0	1	0	0	1	0	0	1	0	0	0	3	3
Miguel	P1	31	31_51	M1	0	0	0	0	0	0	0	0	0	0	0	0
Miguel	P1	31	31_60	M2	0	0	0	0	0	0	1	0	0	0	1	1
Miguel	P1	31	31_77	M3	1	1	0	0	0	0	1	0	0	0	3	3
Miguel	P1	32	32_16	M0	1	0	0	0	0	0	0	0	0	0	1	1
Miguel	P1	32	32_18	M3	1	1	1	1	0	0	0	0	0	0	4	4
Miguel	P1	32	32_54	M1	1	0	0	1	0	0	0	0	0	2	4	2
Miguel	P1	32	32_81	M2	0	0	0	1	0	0	0	0	0	1	2	1
Miguel	P1	33	33_113	M3	0	0	0	0	0	0	0	0	0	0	0	0
Miguel	P1	33	33_34	M2	0	0	0	0	0	0	0	0	0	1	1	0
Miguel	P1	33	33_40	M0	0	0	0	0	0	0	0	0	0	0	0	0
Miguel	P1	33	33_65	M1	0	0	0	1	0	0	0	0	0	2	3	1
Miguel	P1	36	36_138	M1	0	0	0	0	0	0	0	0	0	0	0	0
Miguel	P1	36	36_144	M2	1	0	0	0	0	0	0	0	0	0	1	1
Miguel	P1	36	36_179	M0	0	0	0	0	0	0	0	0	0	0	0	0
Miguel	P1	36	36_185	M3	0	0	0	0	0	0	0	0	0	0	0	0
Miguel	P1	37	37_140	M2	1	1	1	1	0	0	0	0	0	0	4	4
Miguel	P1	37	37_148	M1	1	0	0	0	0	0	0	0	0	2	3	1
Miguel	P1	37	37_160	M0	0	0	0	0	0	0	0	0	0	0	0	0
Miguel	P1	37	37_176	M3	1	1	0	0	0	0	0	0	0	0	2	2
Miguel	P1	38	38_161	M1	1	0	0	0	0	0	0	0	0	0	1	1
Miguel	P1	38	38_172	M0	0	0	0	0	0	0	0	0	0	0	0	0
Miguel	P1	38	38_174	M2	0	0	0	0	0	0	0	0	0	0	0	0
Miguel	P1	38	38_190	M3	0	0	0	1	0	0	0	0	0	0	1	1
Miguel	P1	39	39_147	M3	1	1	1	1	0	0	0	0	0	0	4	4
Miguel	P1	39	39_168	M0	0	0	0	0	0	0	0	0	0	0	0	0
Miguel	P1	39	39_184	M2	0	0	0	1	0	0	0	0	0	0	1	1
Miguel	P1	39	39_189	M1	1	1	1	0	0	0	0	0	0	0	3	3
Miguel	P1	4	4_112	M3	1	0	0	0	0	0	0	0	0	0	1	1
Miguel	P1	4	4_14	M2	0	0	0	0	0	0	0	0	0	0	0	0
Miguel	P1	4	4_36	M1	0	0	0	0	0	0	0	0	0	1	1	0
Miguel	P1	4	4_78	M0	0	0	0	0	0	0	0	0	0	0	0	0
Miguel	P1	40	40_143	M2	1	0	0	1	0	0	0	0	0	0	2	2
Miguel	P1	40	40_152	M0	1	0	0	0	0	0	0	0	0	0	1	1
Miguel	P1	40	40_153	M1	1	0	0	1	0	0	0	1	0	0	3	3
Miguel	P1	40	40_164	M3	1	0	0	0	0	0	0	0	0	0	1	1
Miguel	P1	41	41_149	M0	1	0	0	1	0	0	0	0	0	0	2	2
Miguel	P1	41	41_158	M1	1	1	0	2	0	0	0	0	0	1	5	4
Miguel	P1	41	41_159	M3	1	0	0	2	0	0	0	0	0	1	4	3
Miguel	P1	41	41_166	M2	1	0	0	2	0	0	0	0	0	1	4	3
Miguel	P1	42	42_141	M3	1	0	0	1	0	0	0	0	0	0	2	2
Miguel	P1	42	42_150	M0	0	0	0	0	0	0	0	0	0	0	0	0
Miguel	P1	42	42_151	M2	2	1	0	1	0	0	1	0	0	0	5	5
Miguel	P1	42	42_175	M1	0	0	0	1	0	0	0	0	0	0	1	1
Miguel	P1	43	43_142	M2	1	0	0	2	0	0	0	0	0	0	3	3
Miguel	P1	43	43_157	M0	0	0	0	0	0	0	0	0	0	0	0	0
Miguel	P1	43	43_163	M3	1	0	0	1	0	0	0	0	0	0	2	2
Miguel	P1	43	43_187	M1	1	0	0	1	0	0	0	0	0	0	2	2
Miguel	P1	44	44_155	M0	0	0	0	0	0	0	0	0	0	0	0	0
Miguel	P1	44	44_156	M3	2	1	1	0	1	1	1	1	1	1	10	9
Miguel	P1	44	44_178	M2	1	0	0	2	0	0	0	0	0	0	3	3
Miguel	P1	44	44_183	M1	0	0	0	1	0	0	1	0	0	0	2	2
Miguel	P1	5	5_123	M3	0	0	0	0	0	0	0	0	0	0	0	0
Miguel	P1	5	5_133	M2	1	1	0	1	0	0	0	0	0	0	3	3
Miguel	P1	5	5_87	M0	0	0	0	0	0	0	0	0	0	0	0	0
Miguel	P1	5	5_95	M1	0	0	0	0	0	0	0	0	0	0	0	0
Miguel	P1	6	6_111	M1	1	1	1	1	0	0	1	1	0	1	7	6
Miguel	P1	6	6_127	M3	1	1	0	0	0	0	0	0	0	0	2	2
Miguel	P1	6	6_130	M0	1	1	1	1	0	0	1	2	0	0	7	7
Miguel	P1	6	6_67	M2	0	1	1	0	0	0	0	0	0	0	2	2
Miguel	P1	7	7_105	M2	0	0	1	1	0	0	0	0	0	2	4	2
Miguel	P1	7	7_125	M3	2	1	1	1	0	0	0	0	0	2	7	5
Miguel	P1	7	7_28	M1	2	1	0	0	0	0	1	0	0	2	6	4
Miguel	P1	7	7_91	M0	1	0	1	0	0	0	0	0	0	0	2	2
Miguel	P1	8	8_07	M3	0	0	0	2	0	0	0	0	0	0	2	2
Miguel	P1	8	8_105	M0	0	0	0	0	0	0	0	0	0	0	0	0
Miguel	P1	8	8_128	M2	2	1	0	2	1	0	2	2	0	0	10	10
Miguel	P1	8	8_66	M1	0	1	0	0	0	0	0	0	0	0	1	1
Miguel	P1	9	9_23	M1	0	0	0	0	0	0	1	0	0	0	1	1
Miguel	P1	9	9_71	M3	1	0	0	0	0	0	1	0	0	0	2	2
Miguel	P1	9	9_79	M0	1	1	0	0	0	0	0	0	0	0	2	2
Miguel	P1	9	9_96	M2	0	1	0	0	0	0	0	0	0	0	1	1
Thamiris	P1	1	1_104	M3	1	0	0	0	0	0	0	0	0	0	1	1
Thamiris	P1	1	1_26	M1	2	1	0	0	0	0	0	0	0	0	3	3
Thamiris	P1	1	1_38	M2	0	0	0	0	0	0	0	0	0	0	0	0
Thamiris	P1	1	1_62	M0	1	2	0	1	0	0	0	0	0	0	4	4
Thamiris	P1	10	10_08	M0	2	1	1	1	0	0	1	1	0	0	7	7
Thamiris	P1	10	10_126	M3	0	0	0	0	0	0	0	0	0	0	0	0
Thamiris	P1	10	10_42	M2	0	0	0	0	0	0	0	0	0	0	0	0
Thamiris	P1	10	10_70	M1	0	0	1	1	0	0	1	0	0	0	3	3
Thamiris	P1	11	11_10	M3	2	1	1	1	0	0	0	0	0	1	6	5
Thamiris	P1	11	11_131	M0	0	0	0	0	0	0	0	0	0	0	0	0
Thamiris	P1	11	11_8	M1	0	0	0	0	0	0	0	0	1	0	1	1
Thamiris	P1	11	11_82	M2	2	1	1	1	0	0	0	0	0	0	5	5
Thamiris	P1	12	12_103	M0	1	0	0	1	0	0	0	0	0	0	2	2
Thamiris	P1	12	12_115	M3	1	0	0	0	0	0	0	0	0	0	1	1
Thamiris	P1	12	12_116	M1	1	0	0	0	0	0	0	0	0	1	2	1
Thamiris	P1	12	12_69	M2	1	0	0	1	0	0	0	1	0	0	3	3
Thamiris	P1	13	13_02	M3	0	0	0	1	0	0	0	0	0	0	1	1
Thamiris	P1	13	13_39	M2	0	0	0	0	0	0	0	0	0	0	0	0
Thamiris	P1	13	13_68	M0	0	0	1	1	0	0	0	0	1	0	3	3
Thamiris	P1	13	13_84	M1	0	0	0	1	0	0	0	0	0	0	1	1
Thamiris	P1	14	14_06	M3	1	0	0	1	0	0	0	0	0	1	3	2
Thamiris	P1	14	14_46	M0	0	0	0	0	0	0	0	0	0	0	0	0
Thamiris	P1	14	14_83	M1	0	0	0	0	0	0	0	0	0	0	0	0
Thamiris	P1	14	14_88	M2	0	0	0	0	0	0	0	0	0	0	0	0
Thamiris	P1	15	15_21	M2	0	0	0	0	0	1	0	0	0	0	1	1
Thamiris	P1	15	15_49	M3	1	0	0	0	0	0	0	0	0	0	1	1
Thamiris	P1	15	15_52	M0	0	0	0	0	0	0	0	0	0	0	0	0
Thamiris	P1	15	15_61	M1	0	0	0	0	0	0	0	0	0	0	0	0
Thamiris	P1	16	16_137	M3	2	0	0	0	0	0	0	0	0	0	2	2
Thamiris	P1	16	16_19	M1	2	0	1	1	0	0	0	0	0	0	4	4
Thamiris	P1	16	16_27	M0	0	0	0	0	0	0	0	0	0	0	0	0
Thamiris	P1	16	16_90	M2	0	0	1	0	0	0	0	0	0	0	1	1
Thamiris	P1	17	17_20	M3	0	0	1	1	0	0	0	0	0	0	2	2
Thamiris	P1	17	17_44	M0	0	0	0	0	0	0	0	0	0	0	0	0
Thamiris	P1	17	17_85	M1	0	1	1	0	0	0	0	0	0	0	2	2
Thamiris	P1	17	17_92	M2	0	0	0	0	0	0	0	0	0	0	0	0
Thamiris	P1	18	18_12	M3	0	0	0	1	0	0	0	0	0	1	2	1
Thamiris	P1	18	18_31	M0	0	0	0	1	0	0	1	0	0	0	2	2
Thamiris	P1	18	18_35	M2	0	0	0	0	0	0	0	0	0	0	0	0
Thamiris	P1	18	18_57	M1	0	0	0	0	0	0	0	0	0	1	1	0
Thamiris	P1	19	19_120	M1	0	0	0	0	0	0	0	0	0	0	0	0
Thamiris	P1	19	19_45	M0	0	0	0	1	0	0	0	0	0	0	1	1
Thamiris	P1	19	19_55	M2	0	0	0	1	0	0	0	0	0	0	1	1
Thamiris	P1	19	19_86	M3	2	0	0	0	0	0	0	0	0	0	2	2
Thamiris	P1	2	2_110	M1	1	1	1	0	0	0	0	1	0	2	6	4
Thamiris	P1	2	2_122	M3	0	0	0	0	0	0	0	0	0	0	0	0
Thamiris	P1	2	2_24	M2	2	1	1	0	0	0	0	1	0	0	5	5
Thamiris	P1	2	2_93	M0	1	1	1	0	0	0	0	0	0	0	3	3
Thamiris	P1	20	20_01	M3	1	0	0	0	0	0	0	0	0	0	1	1
Thamiris	P1	20	20_09	M1	0	2	0	1	0	0	0	0	0	0	3	3
Thamiris	P1	20	20_132	M2	1	0	0	0	0	0	0	0	0	0	1	1
Thamiris	P1	20	20_30	M0	0	0	0	0	0	0	0	0	0	0	0	0
Thamiris	P1	21	21_119	M3	0	0	0	0	0	0	0	0	0	2	2	0
Thamiris	P1	21	21_129	M1	0	1	1	1	0	0	1	0	0	0	4	4
Thamiris	P1	21	21_97	M2	2	1	1	1	0	0	0	0	1	0	6	6
Thamiris	P1	21	21_99	M0	0	1	1	1	0	0	0	0	0	0	3	3
Thamiris	P1	22	22_05	M1	0	0	1	0	0	0	0	0	0	0	1	1
Thamiris	P1	22	22_135	M3	0	0	0	0	0	0	1	2	0	1	4	3
Thamiris	P1	22	22_37	M0	0	0	0	1	0	0	0	0	0	0	1	1
Thamiris	P1	22	22_98	M2	0	0	1	0	0	0	0	0	0	0	1	1
Thamiris	P1	23	23_100	M2	0	0	0	1	0	0	0	0	0	1	2	1
Thamiris	P1	23	23_114	M3	1	0	0	2	0	0	0	0	0	2	5	3
Thamiris	P1	23	23_29	M0	0	0	0	1	0	0	0	0	0	0	1	1
Thamiris	P1	23	23_53	M1	0	0	0	1	0	0	0	0	0	2	3	1
Thamiris	P1	24	24_109	M1	2	0	0	1	0	0	0	0	0	0	3	3
Thamiris	P1	24	24_13	M2	2	0	0	0	0	0	0	0	0	0	2	2
Thamiris	P1	24	24_17	M0	0	0	0	0	0	0	0	0	0	0	0	0
Thamiris	P1	24	24_43	M3	0	0	0	0	0	0	0	0	0	0	0	0
Thamiris	P1	25	25_136	M3	2	1	1	0	0	0	0	0	0	0	4	4
Thamiris	P1	25	25_25	M0	0	1	1	1	0	0	0	0	0	0	3	3
Thamiris	P1	25	25_59	M1	0	1	1	1	0	0	0	0	1	1	5	4
Thamiris	P1	25	25_64	M2	1	1	1	1	0	0	0	1	1	1	7	6
Thamiris	P1	26	26_107	M0	1	0	0	0	0	0	0	0	0	0	1	1
Thamiris	P1	26	26_108	M2	0	0	0	1	0	0	0	0	0	0	1	1
Thamiris	P1	26	26_137	M1	0	0	0	0	0	0	0	0	0	0	0	0
Thamiris	P1	26	26_75	M3	0	0	0	0	0	0	0	0	0	0	0	0
Thamiris	P1	27	27_106	M0	0	0	0	1	0	0	0	0	0	0	1	1
Thamiris	P1	27	27_47	M1	0	0	1	0	0	0	0	0	0	1	2	1
Thamiris	P1	27	27_89	M2	0	0	1	0	0	0	0	0	0	2	3	1
Thamiris	P1	27	27_94	M3	2	0	1	1	0	0	0	0	0	1	5	4
Thamiris	P1	28	28_03	M3	0	1	1	1	0	0	0	0	0	0	3	3
Thamiris	P1	28	28_118	M2	0	0	1	1	0	0	0	0	0	0	2	2
Thamiris	P1	28	28_22	M1	0	0	1	1	0	0	0	0	0	0	2	2
Thamiris	P1	28	28_80	M0	0	0	1	1	0	0	0	0	0	0	2	2
Thamiris	P1	29	29_101	M2	1	0	1	2	0	0	0	0	0	0	4	4
Thamiris	P1	29	29_124	M3	0	0	1	2	0	0	0	0	0	0	3	3
Thamiris	P1	29	29_15	M1	0	0	1	1	0	0	1	0	0	0	3	3
Thamiris	P1	29	29_63	M0	0	0	0	0	0	0	0	0	0	0	0	0
Thamiris	P1	3	3_04	M0	0	0	0	1	0	0	0	0	0	0	1	1
Thamiris	P1	3	3_11	M2	0	0	1	0	0	0	0	1	0	1	3	2
Thamiris	P1	3	3_41	M3	0	0	1	0	0	0	1	0	0	1	3	2
Thamiris	P1	3	3_72	M1	0	0	0	0	0	0	0	1	0	1	2	1
Thamiris	P1	30	30_121	M0	2	0	1	1	0	0	0	0	0	0	4	4
Thamiris	P1	30	30_32	M1	0	0	0	1	0	0	0	0	0	0	1	1
Thamiris	P1	30	30_58	M2	1	0	0	0	0	0	0	0	0	0	1	1
Thamiris	P1	30	30_76	M3	0	0	0	0	0	0	0	0	0	0	0	0
Thamiris	P1	31	31_117	M0	1	0	0	1	0	0	0	0	0	0	2	2
Thamiris	P1	31	31_51	M1	0	0	0	0	0	0	0	0	0	0	0	0
Thamiris	P1	31	31_60	M2	0	0	0	0	0	0	0	0	0	0	0	0
Thamiris	P1	31	31_77	M3	1	0	0	0	0	0	0	0	0	0	1	1
Thamiris	P1	32	32_16	M0	0	0	0	1	0	0	0	0	0	0	1	1
Thamiris	P1	32	32_18	M3	1	0	0	1	0	0	0	0	0	0	2	2
Thamiris	P1	32	32_54	M1	2	0	0	1	0	0	0	0	0	2	5	3
Thamiris	P1	32	32_81	M2	0	0	0	1	0	0	0	0	0	1	2	1
Thamiris	P1	33	33_113	M3	0	0	0	1	0	0	0	0	0	0	1	1
Thamiris	P1	33	33_34	M2	0	0	0	0	0	0	0	0	0	1	1	0
Thamiris	P1	33	33_40	M0	0	0	0	1	0	0	0	0	0	0	1	1
Thamiris	P1	33	33_65	M1	0	0	0	1	0	0	0	0	0	2	3	1
Thamiris	P1	36	36_138	M1	0	0	0	1	0	0	0	0	0	0	1	1
Thamiris	P1	36	36_144	M2	1	0	0	1	0	0	0	0	0	0	2	2
Thamiris	P1	36	36_179	M0	0	0	0	0	0	0	0	0	0	0	0	0
Thamiris	P1	36	36_185	M3	0	0	0	0	0	0	0	0	0	0	0	0
Thamiris	P1	37	37_140	M2	2	0	0	1	0	0	0	0	0	0	3	3
Thamiris	P1	37	37_148	M1	1	0	0	0	0	0	0	0	0	2	3	1
Thamiris	P1	37	37_160	M0	0	0	0	0	0	0	0	0	0	0	0	0
Thamiris	P1	37	37_176	M3	0	0	0	0	0	0	0	0	0	0	0	0
Thamiris	P1	38	38_161	M1	0	0	0	1	0	0	0	0	0	0	1	1
Thamiris	P1	38	38_172	M0	0	0	0	0	0	0	0	0	0	0	0	0
Thamiris	P1	38	38_174	M2	0	0	0	0	0	0	0	0	0	0	0	0
Thamiris	P1	38	38_190	M3	0	0	0	1	0	0	1	0	0	0	2	2
Thamiris	P1	39	39_147	M3	0	0	1	0	0	0	0	0	0	0	1	1
Thamiris	P1	39	39_168	M0	0	0	1	1	0	0	0	0	0	0	2	2
Thamiris	P1	39	39_184	M2	0	0	1	0	0	0	0	0	0	0	1	1
Thamiris	P1	39	39_189	M1	0	0	1	1	0	0	0	0	0	0	2	2
Thamiris	P1	4	4_112	M3	0	0	0	0	0	0	0	1	0	0	1	1
Thamiris	P1	4	4_14	M2	0	0	0	0	0	0	0	0	0	0	0	0
Thamiris	P1	4	4_36	M1	0	0	1	0	0	0	0	0	0	1	2	1
Thamiris	P1	4	4_78	M0	0	0	0	0	0	0	0	0	0	0	0	0
Thamiris	P1	40	40_143	M2	0	0	0	1	0	0	0	0	0	0	1	1
Thamiris	P1	40	40_152	M0	0	0	0	1	0	0	0	0	0	0	1	1
Thamiris	P1	40	40_153	M1	0	0	0	1	0	0	0	0	0	0	1	1
Thamiris	P1	40	40_164	M3	0	0	0	1	0	0	0	0	0	0	1	1
Thamiris	P1	41	41_149	M0	1	0	0	1	0	0	0	0	0	0	2	2
Thamiris	P1	41	41_158	M1	1	0	0	2	0	0	0	0	0	1	4	3
Thamiris	P1	41	41_159	M3	1	0	0	1	0	0	0	0	0	1	3	2
Thamiris	P1	41	41_166	M2	1	0	0	1	1	0	0	0	0	1	4	3
Thamiris	P1	42	42_141	M3	0	0	0	0	0	0	0	0	0	0	0	0
Thamiris	P1	42	42_150	M0	0	0	0	0	0	0	0	0	0	0	0	0
Thamiris	P1	42	42_151	M2	0	0	0	1	0	0	0	0	0	0	1	1
Thamiris	P1	42	42_175	M1	2	0	0	1	0	0	0	0	0	0	3	3
Thamiris	P1	43	43_142	M2	0	0	0	2	0	0	0	0	0	0	2	2
Thamiris	P1	43	43_157	M0	0	0	0	1	0	0	0	0	0	0	1	1
Thamiris	P1	43	43_163	M3	0	0	0	0	0	0	0	0	0	0	0	0
Thamiris	P1	43	43_187	M1	0	0	0	1	0	0	0	0	0	0	1	1
Thamiris	P1	44	44_155	M0	0	0	0	1	0	0	0	0	0	0	1	1
Thamiris	P1	44	44_156	M3	2	1	0	1	1	1	0	0	1	1	8	7
Thamiris	P1	44	44_178	M2	0	0	0	2	0	0	0	0	0	0	2	2
Thamiris	P1	44	44_183	M1	0	0	0	2	0	0	0	0	0	0	2	2
Thamiris	P1	5	5_123	M3	0	0	0	0	0	0	0	0	0	0	0	0
Thamiris	P1	5	5_133	M2	1	0	0	2	0	0	0	0	0	0	3	3
Thamiris	P1	5	5_87	M0	0	0	0	1	0	0	0	0	0	0	1	1
Thamiris	P1	5	5_95	M1	0	0	1	0	0	0	0	0	0	0	1	1
Thamiris	P1	6	6_111	M1	1	1	1	2	0	0	0	0	0	1	6	5
Thamiris	P1	6	6_127	M3	1	1	1	2	0	0	0	0	0	0	5	5
Thamiris	P1	6	6_130	M0	2	1	1	2	0	0	1	0	0	0	7	7
Thamiris	P1	6	6_67	M2	0	0	1	0	0	0	0	0	0	0	1	1
Thamiris	P1	7	7_105	M2	0	0	0	1	0	0	0	1	0	2	4	2
Thamiris	P1	7	7_125	M3	1	0	0	1	0	0	0	0	0	2	4	2
Thamiris	P1	7	7_28	M1	1	1	1	0	0	0	0	0	0	2	5	3
Thamiris	P1	7	7_91	M0	0	0	1	1	0	0	0	0	0	0	2	2
Thamiris	P1	8	8_07	M3	0	0	0	1	0	0	0	0	0	0	1	1
Thamiris	P1	8	8_105	M0	0	0	0	1	0	0	0	0	0	0	1	1
Thamiris	P1	8	8_128	M2	0	0	0	2	0	0	0	0	0	0	2	2
Thamiris	P1	8	8_66	M1	0	0	0	2	0	0	0	0	0	0	2	2
Thamiris	P1	9	9_23	M1	0	0	1	1	0	0	0	0	0	0	2	2
Thamiris	P1	9	9_71	M3	0	2	0	0	0	0	0	0	0	0	2	2
Thamiris	P1	9	9_79	M0	0	0	0	0	0	0	0	0	0	0	0	0
Thamiris	P1	9	9_96	M2	0	0	1	0	0	0	0	0	0	0	1	1
Jaime	P1	1	1_104	M3	0	0	0	0	0	0	0	0	0	0	0	0
Jaime	P1	1	1_26	M1	2	1	1	0	0	0	0	0	0	0	4	4
Jaime	P1	1	1_38	M2	0	0	0	0	0	0	0	0	0	0	0	0
Jaime	P1	1	1_62	M0	0	0	0	0	0	0	0	0	0	0	0	0
Jaime	P1	10	10_08	M0	2	2	1	0	0	0	1	1	0	0	7	7
Jaime	P1	10	10_126	M3	0	1	0	0	0	0	0	1	0	0	2	2
Jaime	P1	10	10_42	M2	0	1	1	0	0	0	0	0	0	0	2	2
Jaime	P1	10	10_70	M1	0	1	1	1	0	1	1	1	0	0	6	6
Jaime	P1	11	11_10	M3	2	1	1	1	0	0	0	1	0	1	7	6
Jaime	P1	11	11_131	M0	0	0	0	0	0	0	0	0	0	0	0	0
Jaime	P1	11	11_8	M1	0	1	0	0	0	0	0	0	0	0	1	1
Jaime	P1	11	11_82	M2	2	1	1	1	0	0	1	1	0	0	7	7
Jaime	P1	12	12_103	M0	0	1	0	0	0	0	0	0	0	0	1	1
Jaime	P1	12	12_115	M3	1	1	0	0	0	0	0	0	0	0	2	2
Jaime	P1	12	12_116	M1	1	0	0	1	0	0	0	0	0	1	3	2
Jaime	P1	12	12_69	M2	0	0	0	0	0	0	0	0	0	0	0	0
Jaime	P1	13	13_02	M3	0	1	0	0	0	0	0	0	0	0	1	1
Jaime	P1	13	13_39	M2	0	0	0	1	0	0	0	0	0	0	1	1
Jaime	P1	13	13_68	M0	2	0	0	1	0	0	0	0	1	0	4	4
Jaime	P1	13	13_84	M1	0	0	0	1	0	1	1	0	0	0	3	3
Jaime	P1	14	14_06	M3	2	1	0	1	0	0	1	1	0	1	7	6
Jaime	P1	14	14_46	M0	0	0	0	0	0	0	0	0	0	0	0	0
Jaime	P1	14	14_83	M1	0	0	0	0	0	0	0	0	0	0	0	0
Jaime	P1	14	14_88	M2	2	1	0	0	0	0	0	0	0	0	3	3
Jaime	P1	15	15_21	M2	1	0	0	0	0	1	1	0	0	0	3	3
Jaime	P1	15	15_49	M3	2	0	0	0	0	0	1	1	0	0	4	4
Jaime	P1	15	15_52	M0	1	0	0	0	0	1	0	1	0	0	3	3
Jaime	P1	15	15_61	M1	0	0	0	1	0	1	1	1	1	0	5	5
Jaime	P1	16	16_137	M3	2	1	1	1	0	0	1	1	0	0	7	7
Jaime	P1	16	16_19	M1	1	1	1	1	0	0	0	0	0	0	4	4
Jaime	P1	16	16_27	M0	0	0	0	1	0	0	0	1	0	0	2	2
Jaime	P1	16	16_90	M2	0	1	1	1	0	0	1	0	0	0	4	4
Jaime	P1	17	17_20	M3	0	2	0	0	0	0	0	0	0	0	2	2
Jaime	P1	17	17_44	M0	0	0	0	1	0	0	0	1	0	0	2	2
Jaime	P1	17	17_85	M1	1	1	1	1	0	0	0	0	0	0	4	4
Jaime	P1	17	17_92	M2	1	0	0	0	0	0	0	0	0	0	1	1
Jaime	P1	18	18_12	M3	1	0	0	1	0	0	1	1	0	1	5	4
Jaime	P1	18	18_31	M0	1	0	0	0	0	0	0	0	0	0	1	1
Jaime	P1	18	18_35	M2	0	0	0	0	0	0	1	0	0	0	1	1
Jaime	P1	18	18_57	M1	1	0	0	1	0	0	0	1	0	1	4	3
Jaime	P1	19	19_120	M1	1	0	0	0	0	0	1	1	0	0	3	3
Jaime	P1	19	19_45	M0	0	2	2	1	0	0	0	2	0	0	7	7
Jaime	P1	19	19_55	M2	0	0	0	0	0	0	0	0	0	0	0	0
Jaime	P1	19	19_86	M3	2	1	1	0	0	0	1	1	0	0	6	6
Jaime	P1	2	2_110	M1	1	1	1	0	0	0	2	1	0	2	8	6
Jaime	P1	2	2_122	M3	0	0	0	0	0	0	0	0	0	0	0	0
Jaime	P1	2	2_24	M2	2	1	1	0	0	0	2	1	0	0	7	7
Jaime	P1	2	2_93	M0	0	0	1	0	0	0	0	0	0	0	1	1
Jaime	P1	20	20_01	M3	2	1	0	0	0	0	1	0	0	0	4	4
Jaime	P1	20	20_09	M1	0	2	0	0	0	0	0	0	0	0	2	2
Jaime	P1	20	20_132	M2	2	1	0	0	0	0	0	0	0	0	3	3
Jaime	P1	20	20_30	M0	0	0	0	1	0	0	0	1	0	0	2	2
Jaime	P1	21	21_119	M3	0	0	0	1	0	0	0	1	0	2	4	2
Jaime	P1	21	21_129	M1	0	1	1	0	0	0	1	1	0	0	4	4
Jaime	P1	21	21_97	M2	2	2	2	1	0	0	1	1	1	0	10	10
Jaime	P1	21	21_99	M0	0	1	1	1	0	0	1	1	0	0	5	5
Jaime	P1	22	22_05	M1	0	1	1	0	0	0	0	0	0	0	2	2
Jaime	P1	22	22_135	M3	0	2	2	1	0	1	2	2	0	1	11	10
Jaime	P1	22	22_37	M0	0	0	1	0	0	0	0	0	0	0	1	1
Jaime	P1	22	22_98	M2	1	0	1	1	1	0	0	0	0	0	4	4
Jaime	P1	23	23_100	M2	0	0	0	0	0	0	0	1	0	1	2	1
Jaime	P1	23	23_114	M3	0	0	0	1	0	0	1	1	0	2	5	3
Jaime	P1	23	23_29	M0	0	0	0	1	0	0	1	1	0	0	3	3
Jaime	P1	23	23_53	M1	0	0	0	0	0	0	0	1	0	2	3	1
Jaime	P1	24	24_109	M1	2	1	0	1	0	0	0	1	0	0	5	5
Jaime	P1	24	24_13	M2	2	1	0	0	0	0	0	0	0	0	3	3
Jaime	P1	24	24_17	M0	0	0	0	0	0	0	0	0	0	0	0	0
Jaime	P1	24	24_43	M3	0	0	0	1	0	0	0	1	1	0	3	3
Jaime	P1	25	25_136	M3	0	0	0	0	0	0	0	0	0	0	0	0
Jaime	P1	25	25_25	M0	0	1	1	1	0	0	1	0	1	0	5	5
Jaime	P1	25	25_59	M1	0	2	2	1	0	0	1	0	1	1	8	7
Jaime	P1	25	25_64	M2	2	2	2	1	0	0	1	1	1	1	11	10
Jaime	P1	26	26_107	M0	0	0	0	0	0	0	0	0	0	0	0	0
Jaime	P1	26	26_108	M2	0	0	0	2	0	0	0	0	0	0	2	2
Jaime	P1	26	26_137	M1	2	0	0	0	0	0	0	0	0	0	2	2
Jaime	P1	26	26_75	M3	0	0	0	1	0	0	1	0	0	0	2	2
Jaime	P1	27	27_106	M0	0	0	0	0	0	0	0	0	0	0	0	0
Jaime	P1	27	27_47	M1	0	1	1	0	0	0	0	0	0	1	3	2
Jaime	P1	27	27_89	M2	2	1	1	0	0	0	0	0	1	2	7	5
Jaime	P1	27	27_94	M3	0	1	1	0	0	0	0	0	0	1	3	2
Jaime	P1	28	28_03	M3	0	1	1	1	0	0	0	1	0	0	4	4
Jaime	P1	28	28_118	M2	0	1	1	1	0	0	1	0	0	0	4	4
Jaime	P1	28	28_22	M1	0	1	1	1	0	0	0	1	0	0	4	4
Jaime	P1	28	28_80	M0	0	0	1	1	0	0	0	0	0	0	2	2
Jaime	P1	29	29_101	M2	2	2	1	2	0	1	1	1	0	0	10	10
Jaime	P1	29	29_124	M3	1	1	1	2	0	0	0	1	0	0	6	6
Jaime	P1	29	29_15	M1	0	2	2	1	0	0	1	1	0	0	7	7
Jaime	P1	29	29_63	M0	0	1	1	0	0	0	0	1	0	0	3	3
Jaime	P1	3	3_04	M0	0	0	0	0	0	0	0	0	0	0	0	0
Jaime	P1	3	3_11	M2	0	0	0	0	0	0	0	0	0	1	1	0
Jaime	P1	3	3_41	M3	0	1	1	0	0	1	1	0	0	1	5	4
Jaime	P1	3	3_72	M1	0	0	0	0	0	0	0	0	0	1	1	0
Jaime	P1	30	30_121	M0	1	1	1	0	0	0	2	0	0	0	5	5
Jaime	P1	30	30_32	M1	0	0	0	1	0	0	1	1	0	0	3	3
Jaime	P1	30	30_58	M2	2	0	0	0	0	0	0	0	0	0	2	2
Jaime	P1	30	30_76	M3	0	0	0	0	0	0	0	0	0	0	0	0
Jaime	P1	31	31_117	M0	2	1	0	1	0	0	1	1	0	0	6	6
Jaime	P1	31	31_51	M1	0	0	0	0	0	0	1	1	0	0	2	2
Jaime	P1	31	31_60	M2	1	0	0	0	0	0	1	1	0	0	3	3
Jaime	P1	31	31_77	M3	1	1	0	0	0	0	0	1	0	0	3	3
Jaime	P1	32	32_16	M0	1	0	0	0	0	0	0	1	0	0	2	2
Jaime	P1	32	32_18	M3	1	0	0	1	0	0	0	1	0	0	3	3
Jaime	P1	32	32_54	M1	2	0	0	1	0	0	0	1	0	2	6	4
Jaime	P1	32	32_81	M2	0	0	0	1	0	0	1	1	0	1	4	3
Jaime	P1	33	33_113	M3	0	2	0	0	0	0	0	0	0	0	2	2
Jaime	P1	33	33_34	M2	0	0	0	0	0	0	0	0	0	1	1	0
Jaime	P1	33	33_40	M0	0	0	0	1	0	0	0	0	0	0	1	1
Jaime	P1	33	33_65	M1	0	0	0	1	0	0	0	1	0	2	4	2
Jaime	P1	36	36_138	M1	0	0	0	1	0	0	0	0	0	0	1	1
Jaime	P1	36	36_144	M2	1	2	0	1	0	0	0	0	0	0	4	4
Jaime	P1	36	36_179	M0	0	0	0	0	0	0	0	0	0	0	0	0
Jaime	P1	36	36_185	M3	0	0	0	0	0	0	0	0	0	0	0	0
Jaime	P1	37	37_140	M2	2	1	0	0	0	0	0	1	0	0	4	4
Jaime	P1	37	37_148	M1	0	0	0	0	0	0	0	0	0	2	2	0
Jaime	P1	37	37_160	M0	0	1	0	0	0	0	0	0	0	0	1	1
Jaime	P1	37	37_176	M3	1	1	1	0	0	0	0	0	0	0	3	3
Jaime	P1	38	38_161	M1	0	0	0	1	0	0	0	0	0	0	1	1
Jaime	P1	38	38_172	M0	0	0	0	1	0	0	0	0	0	0	1	1
Jaime	P1	38	38_174	M2	0	0	0	1	0	0	0	0	0	0	1	1
Jaime	P1	38	38_190	M3	1	0	0	0	2	0	0	0	0	0	3	3
Jaime	P1	39	39_147	M3	0	0	1	1	1	0	0	1	0	0	4	4
Jaime	P1	39	39_168	M0	0	0	1	1	0	0	0	1	0	0	3	3
Jaime	P1	39	39_184	M2	0	1	0	1	0	0	0	0	0	0	2	2
Jaime	P1	39	39_189	M1	0	0	1	1	0	0	0	0	0	0	2	2
Jaime	P1	4	4_112	M3	0	0	0	0	0	0	0	0	0	0	0	0
Jaime	P1	4	4_14	M2	0	0	0	0	0	0	0	0	0	0	0	0
Jaime	P1	4	4_36	M1	1	0	1	0	0	0	0	0	0	1	3	2
Jaime	P1	4	4_78	M0	0	0	0	0	0	0	0	0	0	0	0	0
Jaime	P1	40	40_143	M2	0	0	0	1	0	0	0	0	0	0	1	1
Jaime	P1	40	40_152	M0	1	0	0	1	1	0	1	0	0	0	4	4
Jaime	P1	40	40_153	M1	0	2	0	2	1	0	0	1	0	0	6	6
Jaime	P1	40	40_164	M3	0	0	0	1	0	0	0	0	0	0	1	1
Jaime	P1	41	41_149	M0	0	0	1	1	1	0	0	1	0	0	4	4
Jaime	P1	41	41_158	M1	2	2	1	2	1	0	0	1	0	1	10	9
Jaime	P1	41	41_159	M3	2	0	1	2	1	0	0	1	0	1	8	7
Jaime	P1	41	41_166	M2	1	0	1	2	1	0	0	1	0	1	7	6
Jaime	P1	42	42_141	M3	1	1	0	1	0	0	0	0	0	0	3	3
Jaime	P1	42	42_150	M0	0	1	0	0	0	0	0	0	0	0	1	1
Jaime	P1	42	42_151	M2	2	1	0	1	0	0	0	0	0	0	4	4
Jaime	P1	42	42_175	M1	0	1	0	1	0	0	0	0	0	0	2	2
Jaime	P1	43	43_142	M2	0	0	0	2	0	0	1	0	0	0	3	3
Jaime	P1	43	43_157	M0	0	0	0	0	0	0	0	0	0	0	0	0
Jaime	P1	43	43_163	M3	0	0	0	1	0	0	0	0	0	0	1	1
Jaime	P1	43	43_187	M1	0	1	0	1	0	0	1	0	0	0	3	3
Jaime	P1	44	44_155	M0	0	0	0	0	0	0	0	0	0	0	0	0
Jaime	P1	44	44_156	M3	2	1	0	0	1	0	1	1	1	1	8	7
Jaime	P1	44	44_178	M2	0	1	0	2	0	1	1	0	0	0	5	5
Jaime	P1	44	44_183	M1	0	1	0	1	0	1	1	0	0	0	4	4
Jaime	P1	5	5_123	M3	0	0	0	2	0	0	0	1	0	0	3	3
Jaime	P1	5	5_133	M2	2	1	1	2	0	0	1	1	0	0	8	8
Jaime	P1	5	5_87	M0	0	0	0	0	0	0	0	0	0	0	0	0
Jaime	P1	5	5_95	M1	0	0	0	1	0	0	0	0	0	0	1	1
Jaime	P1	6	6_111	M1	2	1	1	2	0	1	1	1	0	1	10	9
Jaime	P1	6	6_127	M3	1	0	0	2	0	0	1	1	0	0	5	5
Jaime	P1	6	6_130	M0	1	1	2	2	0	1	2	1	0	0	10	10
Jaime	P1	6	6_67	M2	0	1	1	0	0	0	0	0	0	0	2	2
Jaime	P1	7	7_105	M2	2	1	1	1	0	0	0	1	0	2	8	6
Jaime	P1	7	7_125	M3	2	1	2	1	0	0	0	1	0	2	9	7
Jaime	P1	7	7_28	M1	2	1	1	1	0	0	0	0	0	2	7	5
Jaime	P1	7	7_91	M0	0	1	1	1	0	0	1	0	1	0	5	5
Jaime	P1	8	8_07	M3	0	0	0	2	0	0	1	1	0	0	4	4
Jaime	P1	8	8_105	M0	2	1	1	1	0	0	0	1	0	0	6	6
Jaime	P1	8	8_128	M2	0	1	0	1	0	1	1	1	0	0	5	5
Jaime	P1	8	8_66	M1	0	0	0	1	0	0	0	1	1	0	3	3
Jaime	P1	9	9_23	M1	0	0	0	0	0	0	0	0	0	0	0	0
Jaime	P1	9	9_71	M3	1	0	0	1	0	0	0	0	0	0	2	2
Jaime	P1	9	9_79	M0	0	1	0	0	0	0	0	0	0	0	1	1
Jaime	P1	9	9_96	M2	0	0	0	0	0	1	1	0	0	0	2	2
Paula	P2	1	1_104	M3	1	1	0	0	0	0	0	0	0	0	2	2
Paula	P2	1	1_26	M1	2	1	1	0	0	0	0	0	0	0	4	4
Paula	P2	1	1_38	M2	0	1	0	0	0	0	0	0	0	0	1	1
Paula	P2	1	1_62	M0	1	0	0	1	0	0	0	0	0	0	2	2
Paula	P2	10	10_08	M0	0	0	0	0	0	0	0	1	0	0	1	1
Paula	P2	10	10_126	M3	0	0	0	0	0	0	0	0	0	0	0	0
Paula	P2	10	10_42	M2	2	1	1	0	0	0	1	0	0	0	5	5
Paula	P2	10	10_70	M1	0	1	1	1	0	0	1	0	0	0	4	4
Paula	P2	11	11_10	M3	2	1	1	0	0	0	0	0	0	1	5	4
Paula	P2	11	11_131	M0	1	1	0	0	0	0	0	0	0	0	2	2
Paula	P2	11	11_8	M1	0	0	0	0	0	0	0	0	1	0	1	1
Paula	P2	11	11_82	M2	2	1	1	1	0	0	1	0	0	0	6	6
Paula	P2	12	12_103	M0	1	1	0	1	0	0	0	0	0	0	3	3
Paula	P2	12	12_115	M3	2	1	0	1	0	0	0	0	0	0	4	4
Paula	P2	12	12_116	M1	1	0	1	1	0	0	0	0	0	1	4	3
Paula	P2	12	12_69	M2	0	0	0	1	0	0	0	1	0	0	2	2
Paula	P2	13	13_02	M3	0	0	0	2	0	0	0	0	0	0	2	2
Paula	P2	13	13_39	M2	0	0	0	1	0	0	0	0	0	0	1	1
Paula	P2	13	13_68	M0	2	0	0	1	0	0	0	0	1	0	4	4
Paula	P2	13	13_84	M1	2	0	0	1	0	0	0	0	0	0	3	3
Paula	P2	14	14_06	M3	1	1	0	2	0	0	1	1	0	1	7	6
Paula	P2	14	14_46	M0	0	1	0	0	0	0	0	0	0	0	1	1
Paula	P2	14	14_83	M1	0	0	0	1	0	0	0	0	0	0	1	1
Paula	P2	14	14_88	M2	1	0	0	0	0	0	0	0	0	0	1	1
Paula	P2	15	15_21	M2	1	0	0	1	0	0	0	0	0	0	2	2
Paula	P2	15	15_49	M3	2	0	0	0	0	0	0	0	0	0	2	2
Paula	P2	15	15_52	M0	1	0	0	0	0	0	0	1	0	0	2	2
Paula	P2	15	15_61	M1	1	0	0	1	0	0	1	1	0	0	4	4
Paula	P2	16	16_137	M3	2	1	0	1	0	0	0	0	0	0	4	4
Paula	P2	16	16_19	M1	1	1	1	1	0	0	1	0	0	0	5	5
Paula	P2	16	16_27	M0	0	1	0	0	0	0	0	1	0	0	2	2
Paula	P2	16	16_90	M2	1	0	1	1	0	0	1	0	0	0	4	4
Paula	P2	17	17_20	M3	0	0	0	1	0	0	0	0	0	0	1	1
Paula	P2	17	17_44	M0	0	1	0	0	0	0	0	0	0	0	1	1
Paula	P2	17	17_85	M1	1	1	1	1	0	0	1	0	0	0	5	5
Paula	P2	17	17_92	M2	0	1	0	0	0	0	0	0	0	0	1	1
Paula	P2	18	18_12	M3	0	0	0	0	0	0	0	0	0	1	1	0
Paula	P2	18	18_31	M0	0	1	0	1	0	0	1	1	0	0	4	4
Paula	P2	18	18_35	M2	0	0	0	0	0	0	0	0	0	0	0	0
Paula	P2	18	18_57	M1	0	1	0	0	0	0	0	0	0	1	2	1
Paula	P2	19	19_120	M1	0	1	0	1	0	0	0	0	0	0	2	2
Paula	P2	19	19_45	M0	0	1	1	1	0	0	0	1	0	0	4	4
Paula	P2	19	19_55	M2	0	0	0	0	0	0	0	0	0	0	0	0
Paula	P2	19	19_86	M3	2	1	0	1	0	0	0	0	0	0	4	4
Paula	P2	2	2_110	M1	2	1	1	0	0	0	0	1	1	2	8	6
Paula	P2	2	2_122	M3	0	1	1	0	0	0	0	0	0	0	2	2
Paula	P2	2	2_24	M2	2	1	1	0	0	0	0	1	0	0	5	5
Paula	P2	2	2_93	M0	1	1	1	1	0	0	0	1	0	0	5	5
Paula	P2	20	20_01	M3	1	1	0	0	0	0	0	0	0	0	2	2
Paula	P2	20	20_09	M1	2	0	0	1	0	0	0	0	0	0	3	3
Paula	P2	20	20_132	M2	1	1	0	0	0	0	0	1	0	0	3	3
Paula	P2	20	20_30	M0	0	1	0	0	0	0	0	0	0	0	1	1
Paula	P2	21	21_119	M3	1	0	1	1	0	0	0	0	0	2	5	3
Paula	P2	21	21_129	M1	1	1	1	1	0	0	1	0	0	0	5	5
Paula	P2	21	21_97	M2	2	1	1	1	0	0	1	1	1	0	8	8
Paula	P2	21	21_99	M0	1	1	1	1	0	0	1	1	0	0	6	6
Paula	P2	22	22_05	M1	0	1	1	0	0	0	0	0	1	0	3	3
Paula	P2	22	22_135	M3	2	1	1	0	0	0	1	1	0	1	7	6
Paula	P2	22	22_37	M0	1	0	0	0	1	0	0	0	0	0	2	2
Paula	P2	22	22_98	M2	2	1	1	1	0	0	0	1	0	0	6	6
Paula	P2	23	23_100	M2	0	0	0	1	0	0	0	0	1	1	3	2
Paula	P2	23	23_114	M3	1	0	0	1	0	0	0	0	0	2	4	2
Paula	P2	23	23_29	M0	0	0	0	1	0	0	0	1	0	0	2	2
Paula	P2	23	23_53	M1	0	0	1	1	0	0	0	0	0	2	4	2
Paula	P2	24	24_109	M1	2	1	0	1	0	0	0	0	0	0	4	4
Paula	P2	24	24_13	M2	2	1	0	0	0	0	0	0	0	0	3	3
Paula	P2	24	24_17	M0	0	0	0	0	0	0	1	0	0	0	1	1
Paula	P2	24	24_43	M3	2	0	0	0	0	0	0	0	0	0	2	2
Paula	P2	25	25_136	M3	2	0	1	0	0	0	0	0	1	0	4	4
Paula	P2	25	25_25	M0	2	1	1	1	0	0	0	0	0	0	5	5
Paula	P2	25	25_59	M1	1	1	1	1	0	0	0	1	1	1	7	6
Paula	P2	25	25_64	M2	2	1	1	2	0	0	0	1	1	1	9	8
Paula	P2	26	26_107	M0	0	1	0	0	0	0	0	0	0	0	1	1
Paula	P2	26	26_108	M2	1	0	0	1	0	0	0	0	0	0	2	2
Paula	P2	26	26_137	M1	1	0	0	0	0	0	0	1	0	0	2	2
Paula	P2	26	26_75	M3	0	0	1	1	0	0	0	1	0	0	3	3
Paula	P2	27	27_106	M0	1	1	1	1	0	0	0	0	0	0	4	4
Paula	P2	27	27_47	M1	1	1	1	1	0	0	0	0	0	1	5	4
Paula	P2	27	27_89	M2	1	1	1	1	0	0	0	1	1	2	8	6
Paula	P2	27	27_94	M3	2	1	1	1	0	0	0	0	0	1	6	5
Paula	P2	28	28_03	M3	0	1	1	0	0	0	0	0	0	0	2	2
Paula	P2	28	28_118	M2	2	1	1	1	0	0	0	0	0	0	5	5
Paula	P2	28	28_22	M1	0	1	1	1	0	0	0	1	0	0	4	4
Paula	P2	28	28_80	M0	0	0	1	1	0	0	0	0	0	0	2	2
Paula	P2	29	29_101	M2	0	1	1	2	0	0	0	1	0	0	5	5
Paula	P2	29	29_124	M3	0	1	1	2	0	0	0	0	0	0	4	4
Paula	P2	29	29_15	M1	0	1	1	2	0	0	0	1	0	0	5	5
Paula	P2	29	29_63	M0	0	1	1	0	0	0	0	0	0	0	2	2
Paula	P2	3	3_04	M0	0	0	0	0	0	0	0	0	0	0	0	0
Paula	P2	3	3_11	M2	0	1	0	1	0	0	0	0	0	1	3	2
Paula	P2	3	3_41	M3	2	0	1	1	0	0	0	0	0	1	5	4
Paula	P2	3	3_72	M1	0	1	0	0	0	0	0	0	0	1	2	1
Paula	P2	30	30_121	M0	0	0	0	1	0	0	0	0	0	0	1	1
Paula	P2	30	30_32	M1	0	0	0	1	0	0	0	0	0	0	1	1
Paula	P2	30	30_58	M2	2	1	1	1	0	0	1	1	0	0	7	7
Paula	P2	30	30_76	M3	1	1	0	1	0	0	0	0	0	0	3	3
Paula	P2	31	31_117	M0	0	0	0	0	0	0	0	0	0	0	0	0
Paula	P2	31	31_51	M1	0	0	0	0	0	0	0	0	0	0	0	0
Paula	P2	31	31_60	M2	0	0	0	1	0	0	0	0	0	0	1	1
Paula	P2	31	31_77	M3	0	0	0	1	0	0	0	0	0	0	1	1
Paula	P2	32	32_16	M0	1	0	0	1	0	0	0	0	0	0	2	2
Paula	P2	32	32_18	M3	1	0	0	1	0	0	0	0	0	0	2	2
Paula	P2	32	32_54	M1	1	0	0	2	0	0	0	0	0	2	5	3
Paula	P2	32	32_81	M2	0	0	0	1	0	0	0	0	0	1	2	1
Paula	P2	33	33_113	M3	0	0	0	0	0	0	0	0	0	0	0	0
Paula	P2	33	33_34	M2	0	1	1	1	0	0	0	0	0	1	4	3
Paula	P2	33	33_40	M0	0	1	0	0	0	0	0	0	0	0	1	1
Paula	P2	33	33_65	M1	0	0	0	1	0	0	0	0	0	2	3	1
Paula	P2	36	36_138	M1	0	1	0	1	0	0	0	0	0	0	2	2
Paula	P2	36	36_144	M2	1	0	0	1	0	0	0	0	0	0	2	2
Paula	P2	36	36_179	M0	0	0	0	0	0	0	0	0	0	0	0	0
Paula	P2	36	36_185	M3	0	0	0	0	0	0	0	0	0	0	0	0
Paula	P2	37	37_140	M2	2	1	0	1	0	0	0	0	0	0	4	4
Paula	P2	37	37_148	M1	2	1	0	0	0	0	0	0	0	2	5	3
Paula	P2	37	37_160	M0	0	0	0	0	0	0	0	0	0	0	0	0
Paula	P2	37	37_176	M3	1	1	0	0	0	0	0	0	0	0	2	2
Paula	P2	38	38_161	M1	1	1	1	1	0	0	0	0	0	0	4	4
Paula	P2	38	38_172	M0	0	1	1	0	0	0	0	0	0	0	2	2
Paula	P2	38	38_174	M2	2	1	1	1	0	0	0	0	0	0	5	5
Paula	P2	38	38_190	M3	1	0	1	2	0	0	0	0	0	0	4	4
Paula	P2	39	39_147	M3	0	1	1	1	0	0	0	1	0	0	4	4
Paula	P2	39	39_168	M0	0	0	0	0	0	0	0	0	0	0	0	0
Paula	P2	39	39_184	M2	0	1	1	1	0	0	0	0	0	0	3	3
Paula	P2	39	39_189	M1	0	0	0	1	0	0	0	0	0	0	1	1
Paula	P2	4	4_112	M3	1	0	0	1	0	0	0	1	0	0	3	3
Paula	P2	4	4_14	M2	1	0	0	0	0	0	0	0	0	0	1	1
Paula	P2	4	4_36	M1	0	1	0	0	0	0	0	0	0	1	2	1
Paula	P2	4	4_78	M0	0	0	0	1	0	0	0	0	0	0	1	1
Paula	P2	40	40_143	M2	0	0	0	1	0	0	0	0	0	0	1	1
Paula	P2	40	40_152	M0	1	0	0	1	0	0	0	0	0	0	2	2
Paula	P2	40	40_153	M1	1	0	0	2	0	0	0	0	0	0	3	3
Paula	P2	40	40_164	M3	1	0	0	1	0	0	0	1	0	0	3	3
Paula	P2	41	41_149	M0	1	1	0	1	0	0	0	0	0	0	3	3
Paula	P2	41	41_158	M1	1	1	0	2	0	0	0	1	0	1	6	5
Paula	P2	41	41_159	M3	1	1	0	2	0	0	0	1	0	1	6	5
Paula	P2	41	41_166	M2	2	0	1	2	0	0	0	1	0	1	7	6
Paula	P2	42	42_141	M3	0	1	0	1	0	0	0	0	0	0	2	2
Paula	P2	42	42_150	M0	0	0	0	0	0	0	0	0	0	0	0	0
Paula	P2	42	42_151	M2	2	1	0	1	0	0	0	1	0	0	5	5
Paula	P2	42	42_175	M1	1	0	0	0	0	0	0	0	0	0	1	1
Paula	P2	43	43_142	M2	1	1	0	2	0	0	0	1	0	0	5	5
Paula	P2	43	43_157	M0	0	1	0	1	0	0	0	1	0	0	3	3
Paula	P2	43	43_163	M3	0	1	0	1	0	0	0	0	0	0	2	2
Paula	P2	43	43_187	M1	0	0	0	1	0	0	0	0	0	0	1	1
Paula	P2	44	44_155	M0	0	0	0	1	0	0	0	0	0	0	1	1
Paula	P2	44	44_156	M3	2	1	1	1	1	1	1	1	0	1	10	9
Paula	P2	44	44_178	M2	0	1	1	2	0	0	0	0	0	0	4	4
Paula	P2	44	44_183	M1	0	1	1	2	0	0	1	0	0	0	5	5
Paula	P2	5	5_123	M3	1	0	0	1	0	0	0	0	0	0	2	2
Paula	P2	5	5_133	M2	2	1	0	1	0	0	0	1	0	0	5	5
Paula	P2	5	5_87	M0	0	1	0	0	0	0	0	0	0	0	1	1
Paula	P2	5	5_95	M1	1	1	1	1	0	0	0	0	0	0	4	4
Paula	P2	6	6_111	M1	0	1	1	1	0	0	1	0	0	1	5	4
Paula	P2	6	6_127	M3	1	0	0	1	0	0	0	1	0	0	3	3
Paula	P2	6	6_130	M0	1	1	1	1	0	0	1	1	0	0	6	6
Paula	P2	6	6_67	M2	0	1	1	1	0	0	0	0	0	0	3	3
Paula	P2	7	7_105	M2	0	1	1	1	0	0	0	1	0	2	6	4
Paula	P2	7	7_125	M3	1	1	1	0	0	0	0	1	0	2	6	4
Paula	P2	7	7_28	M1	1	1	1	1	0	0	0	0	0	2	6	4
Paula	P2	7	7_91	M0	0	1	1	1	0	0	1	0	0	0	4	4
Paula	P2	8	8_07	M3	0	0	0	1	0	0	0	0	0	0	1	1
Paula	P2	8	8_105	M0	0	0	0	1	0	0	0	0	0	0	1	1
Paula	P2	8	8_128	M2	1	1	1	0	0	0	1	1	0	0	5	5
Paula	P2	8	8_66	M1	1	1	0	1	0	0	0	1	0	0	4	4
Paula	P2	9	9_23	M1	1	1	1	0	0	0	0	0	0	0	3	3
Paula	P2	9	9_71	M3	1	1	0	0	0	0	0	0	0	0	2	2
Paula	P2	9	9_79	M0	0	1	1	0	0	0	0	1	0	0	3	3
Paula	P2	9	9_96	M2	0	1	1	0	0	0	1	0	0	0	3	3
Charlotte	P2	1	1_104	M3	0	0	0	0	0	0	0	0	0	0	0	0
Charlotte	P2	1	1_26	M1	2	1	1	0	0	0	0	0	0	0	4	4
Charlotte	P2	1	1_38	M2	0	0	0	0	0	0	0	0	0	0	0	0
Charlotte	P2	1	1_62	M0	0	0	0	0	0	0	0	0	0	0	0	0
Charlotte	P2	10	10_08	M0	1	0	0	0	0	0	0	0	0	0	1	1
Charlotte	P2	10	10_126	M3	0	0	0	0	0	0	0	0	0	0	0	0
Charlotte	P2	10	10_42	M2	1	1	1	0	0	0	0	0	0	0	3	3
Charlotte	P2	10	10_70	M1	0	0	0	0	0	0	0	0	0	0	0	0
Charlotte	P2	11	11_10	M3	0	1	0	0	0	0	0	0	0	1	2	1
Charlotte	P2	11	11_131	M0	1	0	0	0	0	0	0	0	0	0	1	1
Charlotte	P2	11	11_8	M1	0	0	0	0	0	0	0	0	0	0	0	0
Charlotte	P2	11	11_82	M2	2	0	0	0	0	0	0	0	0	0	2	2
Charlotte	P2	12	12_103	M0	0	0	0	0	0	0	0	0	0	0	0	0
Charlotte	P2	12	12_115	M3	1	0	0	0	0	0	0	0	0	0	1	1
Charlotte	P2	12	12_116	M1	1	0	0	1	0	0	0	0	0	1	3	2
Charlotte	P2	12	12_69	M2	0	0	0	0	0	0	0	0	0	0	0	0
Charlotte	P2	13	13_02	M3	0	0	0	0	0	0	0	0	0	0	0	0
Charlotte	P2	13	13_39	M2	0	0	0	0	0	0	0	0	0	0	0	0
Charlotte	P2	13	13_68	M0	1	0	0	0	0	0	0	0	1	0	2	2
Charlotte	P2	13	13_84	M1	0	0	0	0	0	0	0	0	0	0	0	0
Charlotte	P2	14	14_06	M3	1	0	0	0	0	0	0	1	0	1	3	2
Charlotte	P2	14	14_46	M0	1	0	0	0	0	0	0	0	0	0	1	1
Charlotte	P2	14	14_83	M1	1	0	0	0	0	0	0	0	0	0	1	1
Charlotte	P2	14	14_88	M2	1	0	0	0	0	0	0	0	0	0	1	1
Charlotte	P2	15	15_21	M2	1	0	0	0	1	1	1	0	0	0	4	4
Charlotte	P2	15	15_49	M3	1	0	0	0	0	0	0	0	0	0	1	1
Charlotte	P2	15	15_52	M0	1	0	0	0	0	0	0	1	0	0	2	2
Charlotte	P2	15	15_61	M1	2	0	0	0	0	0	1	1	0	0	4	4
Charlotte	P2	16	16_137	M3	2	0	0	0	0	0	0	0	0	0	2	2
Charlotte	P2	16	16_19	M1	0	0	0	0	0	0	0	0	0	0	0	0
Charlotte	P2	16	16_27	M0	0	0	0	0	0	0	0	0	0	0	0	0
Charlotte	P2	16	16_90	M2	1	0	0	0	0	0	0	0	0	0	1	1
Charlotte	P2	17	17_20	M3	0	0	0	0	0	0	0	0	0	0	0	0
Charlotte	P2	17	17_44	M0	0	0	0	0	0	0	0	0	0	0	0	0
Charlotte	P2	17	17_85	M1	0	1	1	1	0	0	0	0	0	0	3	3
Charlotte	P2	17	17_92	M2	0	0	0	0	0	0	0	0	0	0	0	0
Charlotte	P2	18	18_12	M3	0	0	0	0	0	0	0	0	0	1	1	0
Charlotte	P2	18	18_31	M0	0	0	0	0	0	0	1	0	0	0	1	1
Charlotte	P2	18	18_35	M2	0	0	0	0	0	0	0	0	0	0	0	0
Charlotte	P2	18	18_57	M1	0	0	0	0	0	0	0	0	0	1	1	0
Charlotte	P2	19	19_120	M1	0	0	0	0	0	0	0	0	0	0	0	0
Charlotte	P2	19	19_45	M0	0	0	0	0	0	0	0	0	0	0	0	0
Charlotte	P2	19	19_55	M2	0	0	0	0	0	0	0	0	0	0	0	0
Charlotte	P2	19	19_86	M3	2	1	1	0	0	0	0	0	0	0	4	4
Charlotte	P2	2	2_110	M1	2	1	1	0	0	0	1	0	0	2	7	5
Charlotte	P2	2	2_122	M3	0	1	0	0	0	0	0	0	0	0	1	1
Charlotte	P2	2	2_24	M2	2	1	1	0	0	0	1	1	0	0	6	6
Charlotte	P2	2	2_93	M0	1	1	1	0	0	0	0	0	0	0	3	3
Charlotte	P2	20	20_01	M3	0	0	0	0	0	0	0	0	0	0	0	0
Charlotte	P2	20	20_09	M1	0	0	0	0	0	0	0	0	0	0	0	0
Charlotte	P2	20	20_132	M2	1	0	0	0	0	0	0	0	0	0	1	1
Charlotte	P2	20	20_30	M0	0	0	0	0	0	0	0	0	0	0	0	0
Charlotte	P2	21	21_119	M3	0	1	0	0	0	0	0	0	0	2	3	1
Charlotte	P2	21	21_129	M1	0	1	1	0	0	0	0	0	0	0	2	2
Charlotte	P2	21	21_97	M2	2	1	1	1	0	0	1	1	0	0	7	7
Charlotte	P2	21	21_99	M0	0	1	1	0	0	0	1	0	0	0	3	3
Charlotte	P2	22	22_05	M1	0	1	1	0	0	0	0	0	0	0	2	2
Charlotte	P2	22	22_135	M3	0	1	1	0	0	0	1	1	0	1	5	4
Charlotte	P2	22	22_37	M0	0	0	0	0	0	0	0	0	0	0	0	0
Charlotte	P2	22	22_98	M2	0	1	1	0	0	0	0	0	0	0	2	2
Charlotte	P2	23	23_100	M2	1	0	0	0	0	0	0	0	0	1	2	1
Charlotte	P2	23	23_114	M3	0	0	0	0	0	0	0	0	0	2	2	0
Charlotte	P2	23	23_29	M0	0	0	0	0	0	0	0	0	0	0	0	0
Charlotte	P2	23	23_53	M1	0	0	0	0	0	0	0	0	0	2	2	0
Charlotte	P2	24	24_109	M1	0	0	0	0	0	0	0	0	0	0	0	0
Charlotte	P2	24	24_13	M2	1	0	0	0	0	0	0	0	0	0	1	1
Charlotte	P2	24	24_17	M0	1	0	0	0	0	0	0	0	0	0	1	1
Charlotte	P2	24	24_43	M3	0	0	0	0	0	0	0	0	0	0	0	0
Charlotte	P2	25	25_136	M3	2	1	1	0	0	0	0	1	0	0	5	5
Charlotte	P2	25	25_25	M0	0	1	1	0	0	0	0	0	0	0	2	2
Charlotte	P2	25	25_59	M1	0	1	1	0	0	0	0	0	0	1	3	2
Charlotte	P2	25	25_64	M2	2	1	1	0	0	0	0	1	0	1	6	5
Charlotte	P2	26	26_107	M0	0	0	0	0	0	0	0	0	0	0	0	0
Charlotte	P2	26	26_108	M2	0	0	0	0	0	0	0	0	0	0	0	0
Charlotte	P2	26	26_137	M1	0	0	0	0	0	0	0	0	0	0	0	0
Charlotte	P2	26	26_75	M3	0	0	0	0	0	0	0	0	0	0	0	0
Charlotte	P2	27	27_106	M0	1	1	0	0	0	0	0	0	0	0	2	2
Charlotte	P2	27	27_47	M1	1	1	1	0	0	0	0	0	0	1	4	3
Charlotte	P2	27	27_89	M2	0	1	1	0	0	0	0	0	0	2	4	2
Charlotte	P2	27	27_94	M3	0	1	1	0	0	0	0	0	0	1	3	2
Charlotte	P2	28	28_03	M3	0	1	1	1	0	0	0	0	0	0	3	3
Charlotte	P2	28	28_118	M2	2	1	1	0	0	0	0	0	0	0	4	4
Charlotte	P2	28	28_22	M1	0	0	0	1	0	0	0	0	0	0	1	1
Charlotte	P2	28	28_80	M0	1	0	0	0	0	0	0	0	0	0	1	1
Charlotte	P2	29	29_101	M2	0	0	0	2	0	0	0	0	0	0	2	2
Charlotte	P2	29	29_124	M3	0	0	2	2	0	0	0	0	0	0	4	4
Charlotte	P2	29	29_15	M1	1	1	1	0	0	0	0	0	0	0	3	3
Charlotte	P2	29	29_63	M0	1	0	0	0	0	0	0	0	0	0	1	1
Charlotte	P2	3	3_04	M0	1	0	0	0	0	0	0	0	0	0	1	1
Charlotte	P2	3	3_11	M2	1	0	0	0	0	0	0	0	0	1	2	1
Charlotte	P2	3	3_41	M3	2	1	1	1	0	0	1	0	0	1	7	6
Charlotte	P2	3	3_72	M1	0	1	1	0	0	0	0	0	0	1	3	2
Charlotte	P2	30	30_121	M0	0	0	0	0	0	0	0	0	0	0	0	0
Charlotte	P2	30	30_32	M1	1	0	0	0	0	0	0	0	0	0	1	1
Charlotte	P2	30	30_58	M2	1	0	1	0	0	0	0	0	0	0	2	2
Charlotte	P2	30	30_76	M3	1	0	0	0	0	0	0	0	0	0	1	1
Charlotte	P2	31	31_117	M0	1	0	0	0	0	0	0	0	0	0	1	1
Charlotte	P2	31	31_51	M1	0	0	0	0	0	0	0	0	0	0	0	0
Charlotte	P2	31	31_60	M2	0	0	0	0	0	0	0	0	0	0	0	0
Charlotte	P2	31	31_77	M3	0	0	0	0	0	0	0	0	0	0	0	0
Charlotte	P2	32	32_16	M0	0	0	0	0	0	0	0	0	0	0	0	0
Charlotte	P2	32	32_18	M3	1	0	0	0	0	0	0	0	0	0	1	1
Charlotte	P2	32	32_54	M1	0	0	0	0	0	0	0	0	0	2	2	0
Charlotte	P2	32	32_81	M2	0	0	0	0	0	0	0	0	0	1	1	0
Charlotte	P2	33	33_113	M3	0	0	0	0	0	0	0	0	0	0	0	0
Charlotte	P2	33	33_34	M2	0	0	0	0	0	0	0	0	0	1	1	0
Charlotte	P2	33	33_40	M0	0	0	0	0	0	0	0	0	0	0	0	0
Charlotte	P2	33	33_65	M1	0	0	0	1	0	0	0	0	0	2	3	1
Charlotte	P2	36	36_138	M1	0	0	0	0	0	0	0	0	0	0	0	0
Charlotte	P2	36	36_144	M2	1	0	0	0	0	0	0	0	0	0	1	1
Charlotte	P2	36	36_179	M0	0	0	0	0	0	0	0	0	0	0	0	0
Charlotte	P2	36	36_185	M3	0	0	0	0	0	0	0	0	0	0	0	0
Charlotte	P2	37	37_140	M2	0	0	0	0	0	0	0	0	0	0	0	0
Charlotte	P2	37	37_148	M1	0	0	0	0	0	0	0	0	0	2	2	0
Charlotte	P2	37	37_160	M0	0	0	0	0	0	0	0	0	0	0	0	0
Charlotte	P2	37	37_176	M3	2	0	0	0	0	0	0	0	0	0	2	2
Charlotte	P2	38	38_161	M1	0	0	0	1	0	0	0	0	0	0	1	1
Charlotte	P2	38	38_172	M0	0	0	0	0	0	0	0	0	0	0	0	0
Charlotte	P2	38	38_174	M2	2	0	0	1	0	0	0	0	0	0	3	3
Charlotte	P2	38	38_190	M3	0	0	0	1	0	0	0	0	0	0	1	1
Charlotte	P2	39	39_147	M3	0	0	0	0	0	0	0	0	0	0	0	0
Charlotte	P2	39	39_168	M0	0	0	0	0	0	0	0	0	0	0	0	0
Charlotte	P2	39	39_184	M2	0	0	0	1	0	0	0	0	0	0	1	1
Charlotte	P2	39	39_189	M1	0	0	0	1	0	0	0	0	0	0	1	1
Charlotte	P2	4	4_112	M3	1	0	0	0	0	0	0	0	0	0	1	1
Charlotte	P2	4	4_14	M2	0	0	0	0	0	0	0	0	0	0	0	0
Charlotte	P2	4	4_36	M1	0	0	0	1	0	0	0	0	0	1	2	1
Charlotte	P2	4	4_78	M0	1	0	0	0	0	0	0	0	0	0	1	1
Charlotte	P2	40	40_143	M2	1	0	0	1	0	0	0	0	0	0	2	2
Charlotte	P2	40	40_152	M0	0	0	0	0	0	0	0	0	0	0	0	0
Charlotte	P2	40	40_153	M1	0	0	0	0	0	0	0	1	0	0	1	1
Charlotte	P2	40	40_164	M3	1	0	0	0	0	0	0	0	0	0	1	1
Charlotte	P2	41	41_149	M0	0	0	0	0	0	0	0	0	0	0	0	0
Charlotte	P2	41	41_158	M1	0	0	0	2	0	0	0	0	0	1	3	2
Charlotte	P2	41	41_159	M3	1	0	0	1	0	0	0	0	0	1	3	2
Charlotte	P2	41	41_166	M2	0	0	0	1	0	0	0	0	0	1	2	1
Charlotte	P2	42	42_141	M3	0	0	0	0	0	0	0	0	0	0	0	0
Charlotte	P2	42	42_150	M0	0	0	0	0	0	0	0	0	0	0	0	0
Charlotte	P2	42	42_151	M2	2	0	0	1	0	0	0	0	0	0	3	3
Charlotte	P2	42	42_175	M1	0	0	0	0	0	0	0	0	0	0	0	0
Charlotte	P2	43	43_142	M2	0	0	0	2	0	0	0	0	0	0	2	2
Charlotte	P2	43	43_157	M0	0	0	0	0	0	0	0	0	0	0	0	0
Charlotte	P2	43	43_163	M3	0	0	0	0	0	0	0	0	0	0	0	0
Charlotte	P2	43	43_187	M1	0	0	0	1	0	0	0	0	0	0	1	1
Charlotte	P2	44	44_155	M0	0	0	0	0	0	0	0	0	0	0	0	0
Charlotte	P2	44	44_156	M3	2	1	0	0	1	0	0	1	0	1	6	5
Charlotte	P2	44	44_178	M2	1	0	0	2	0	0	0	0	0	0	3	3
Charlotte	P2	44	44_183	M1	0	0	0	2	0	0	1	0	0	0	3	3
Charlotte	P2	5	5_123	M3	0	0	0	0	0	0	0	0	0	0	0	0
Charlotte	P2	5	5_133	M2	1	0	0	0	0	0	0	0	0	0	1	1
Charlotte	P2	5	5_87	M0	0	0	0	0	0	0	0	0	0	0	0	0
Charlotte	P2	5	5_95	M1	0	0	0	1	0	0	0	0	0	0	1	1
Charlotte	P2	6	6_111	M1	2	1	1	1	0	0	1	0	0	1	7	6
Charlotte	P2	6	6_127	M3	2	1	0	1	0	0	1	0	0	0	5	5
Charlotte	P2	6	6_130	M0	1	1	0	1	0	0	2	1	0	0	6	6
Charlotte	P2	6	6_67	M2	0	1	1	0	0	0	1	0	0	0	3	3
Charlotte	P2	7	7_105	M2	1	1	1	1	0	0	0	1	0	2	7	5
Charlotte	P2	7	7_125	M3	1	1	0	0	0	0	0	0	0	2	4	2
Charlotte	P2	7	7_28	M1	1	0	0	0	0	0	1	0	0	2	4	2
Charlotte	P2	7	7_91	M0	0	0	0	0	0	0	0	0	0	0	0	0
Charlotte	P2	8	8_07	M3	0	0	0	0	0	0	0	0	0	0	0	0
Charlotte	P2	8	8_105	M0	0	0	0	0	0	0	0	0	0	0	0	0
Charlotte	P2	8	8_128	M2	1	0	0	1	0	0	0	0	0	0	2	2
Charlotte	P2	8	8_66	M1	0	0	0	1	0	0	0	0	0	0	1	1
Charlotte	P2	9	9_23	M1	0	1	1	0	0	0	0	0	0	0	2	2
Charlotte	P2	9	9_71	M3	1	1	1	1	0	0	0	0	0	0	4	4
Charlotte	P2	9	9_79	M0	1	0	0	0	0	0	0	0	0	0	1	1
Charlotte	P2	9	9_96	M2	0	0	0	0	0	0	0	0	0	0	0	0
Laura	P2	1	1_104	M3	1	0	0	0	0	0	0	0	0	0	1	1
Laura	P2	1	1_26	M1	2	1	0	0	0	0	0	0	0	0	3	3
Laura	P2	1	1_38	M2	0	1	0	0	0	0	0	0	0	0	1	1
Laura	P2	1	1_62	M0	1	0	0	0	0	0	0	0	0	0	1	1
Laura	P2	10	10_08	M0	1	0	0	0	0	0	0	0	0	0	1	1
Laura	P2	10	10_126	M3	0	0	0	1	0	0	0	0	0	0	1	1
Laura	P2	10	10_42	M2	2	1	1	1	0	0	1	0	0	0	6	6
Laura	P2	10	10_70	M1	0	1	1	1	0	0	1	0	0	0	4	4
Laura	P2	11	11_10	M3	2	1	1	1	0	0	0	0	0	1	6	5
Laura	P2	11	11_131	M0	0	1	0	0	0	0	0	0	0	0	1	1
Laura	P2	11	11_8	M1	0	0	0	0	0	0	0	0	1	0	1	1
Laura	P2	11	11_82	M2	2	1	1	1	0	0	1	0	0	0	6	6
Laura	P2	12	12_103	M0	0	1	0	0	0	0	0	0	0	0	1	1
Laura	P2	12	12_115	M3	2	1	0	1	0	0	0	0	0	0	4	4
Laura	P2	12	12_116	M1	2	0	1	0	0	0	0	0	0	1	4	3
Laura	P2	12	12_69	M2	2	1	0	1	0	0	0	1	0	0	5	5
Laura	P2	13	13_02	M3	0	0	0	0	0	0	0	0	0	0	0	0
Laura	P2	13	13_39	M2	0	0	0	0	0	0	0	0	0	0	0	0
Laura	P2	13	13_68	M0	0	0	0	1	0	0	0	0	1	0	2	2
Laura	P2	13	13_84	M1	0	0	0	1	0	0	0	0	0	0	1	1
Laura	P2	14	14_06	M3	1	1	0	1	0	0	0	1	0	1	5	4
Laura	P2	14	14_46	M0	0	0	0	0	0	0	0	0	0	0	0	0
Laura	P2	14	14_83	M1	0	0	0	1	0	0	0	0	0	0	1	1
Laura	P2	14	14_88	M2	2	1	0	0	0	0	0	0	0	0	3	3
Laura	P2	15	15_21	M2	1	0	0	0	1	1	1	0	0	0	4	4
Laura	P2	15	15_49	M3	0	0	0	0	0	0	0	0	0	0	0	0
Laura	P2	15	15_52	M0	0	0	0	0	1	0	0	1	0	0	2	2
Laura	P2	15	15_61	M1	0	0	0	1	0	1	1	1	0	0	4	4
Laura	P2	16	16_137	M3	2	1	0	0	0	0	0	2	0	0	5	5
Laura	P2	16	16_19	M1	2	1	1	1	0	0	1	0	0	0	6	6
Laura	P2	16	16_27	M0	0	1	0	0	0	0	0	1	0	0	2	2
Laura	P2	16	16_90	M2	0	0	1	1	0	0	1	0	0	0	3	3
Laura	P2	17	17_20	M3	0	0	0	0	0	0	0	0	0	0	0	0
Laura	P2	17	17_44	M0	0	1	0	0	0	0	0	0	0	0	1	1
Laura	P2	17	17_85	M1	0	1	1	1	0	0	1	0	0	0	4	4
Laura	P2	17	17_92	M2	0	0	1	0	0	0	0	0	0	0	1	1
Laura	P2	18	18_12	M3	0	0	0	0	0	0	0	0	0	1	1	0
Laura	P2	18	18_31	M0	2	1	0	0	0	0	1	1	0	0	5	5
Laura	P2	18	18_35	M2	0	1	0	0	0	0	0	0	0	0	1	1
Laura	P2	18	18_57	M1	0	1	0	0	0	0	0	0	0	1	2	1
Laura	P2	19	19_120	M1	0	1	0	0	0	0	0	0	0	0	1	1
Laura	P2	19	19_45	M0	0	1	1	1	0	0	0	1	0	0	4	4
Laura	P2	19	19_55	M2	0	0	0	0	0	0	0	0	0	0	0	0
Laura	P2	19	19_86	M3	2	1	1	0	0	0	0	0	0	0	4	4
Laura	P2	2	2_110	M1	2	1	1	0	0	0	0	1	0	2	7	5
Laura	P2	2	2_122	M3	0	1	1	0	0	0	0	0	0	0	2	2
Laura	P2	2	2_24	M2	2	1	1	0	0	0	0	1	0	0	5	5
Laura	P2	2	2_93	M0	1	1	1	0	0	0	0	1	0	0	4	4
Laura	P2	20	20_01	M3	1	1	0	0	0	0	0	0	0	0	2	2
Laura	P2	20	20_09	M1	0	0	0	1	0	0	0	0	0	0	1	1
Laura	P2	20	20_132	M2	2	1	0	1	0	0	0	1	0	0	5	5
Laura	P2	20	20_30	M0	0	1	0	0	0	0	0	0	0	0	1	1
Laura	P2	21	21_119	M3	0	0	1	1	0	0	0	0	0	2	4	2
Laura	P2	21	21_129	M1	0	1	1	0	0	0	1	0	0	0	3	3
Laura	P2	21	21_97	M2	2	1	1	1	0	0	1	1	1	0	8	8
Laura	P2	21	21_99	M0	0	1	1	1	0	0	1	1	0	0	5	5
Laura	P2	22	22_05	M1	0	1	1	0	0	0	0	0	0	0	2	2
Laura	P2	22	22_135	M3	0	1	1	1	0	0	1	1	0	1	6	5
Laura	P2	22	22_37	M0	1	0	0	0	1	0	0	0	0	0	2	2
Laura	P2	22	22_98	M2	2	1	1	1	0	0	0	1	0	0	6	6
Laura	P2	23	23_100	M2	0	0	0	1	0	0	0	0	0	1	2	1
Laura	P2	23	23_114	M3	1	0	0	1	0	0	0	0	0	2	4	2
Laura	P2	23	23_29	M0	0	0	0	0	0	0	0	1	0	0	1	1
Laura	P2	23	23_53	M1	0	0	1	0	0	0	0	0	0	2	3	1
Laura	P2	24	24_109	M1	2	1	0	1	0	0	0	0	0	0	4	4
Laura	P2	24	24_13	M2	2	1	0	0	0	0	0	0	0	0	3	3
Laura	P2	24	24_17	M0	1	0	0	0	1	0	0	0	0	0	2	2
Laura	P2	24	24_43	M3	0	0	0	0	0	0	0	0	0	0	0	0
Laura	P2	25	25_136	M3	2	0	1	1	0	0	0	0	1	0	5	5
Laura	P2	25	25_25	M0	2	1	1	1	0	0	0	0	0	0	5	5
Laura	P2	25	25_59	M1	0	1	1	1	0	0	0	1	1	1	6	5
Laura	P2	25	25_64	M2	2	1	1	1	0	0	0	2	1	1	9	8
Laura	P2	26	26_107	M0	0	1	0	0	0	0	0	0	0	0	1	1
Laura	P2	26	26_108	M2	0	0	0	2	0	0	0	0	0	0	2	2
Laura	P2	26	26_137	M1	1	0	0	0	0	0	0	1	0	0	2	2
Laura	P2	26	26_75	M3	0	0	1	1	0	0	0	1	0	0	3	3
Laura	P2	27	27_106	M0	1	1	1	1	0	0	0	0	0	0	4	4
Laura	P2	27	27_47	M1	1	1	1	1	0	0	0	0	0	1	5	4
Laura	P2	27	27_89	M2	0	1	1	1	0	0	0	1	1	2	7	5
Laura	P2	27	27_94	M3	2	1	1	1	0	0	0	0	0	1	6	5
Laura	P2	28	28_03	M3	0	1	1	0	0	0	0	0	0	0	2	2
Laura	P2	28	28_118	M2	2	1	1	1	0	0	0	1	0	0	6	6
Laura	P2	28	28_22	M1	0	1	1	1	0	0	0	1	0	0	4	4
Laura	P2	28	28_80	M0	0	0	1	1	0	0	0	0	0	0	2	2
Laura	P2	29	29_101	M2	2	1	1	2	0	0	0	1	0	0	7	7
Laura	P2	29	29_124	M3	0	1	1	2	0	0	0	0	0	0	4	4
Laura	P2	29	29_15	M1	0	1	1	2	0	0	0	1	0	0	5	5
Laura	P2	29	29_63	M0	0	1	1	0	0	0	0	0	0	0	2	2
Laura	P2	3	3_04	M0	0	0	0	0	0	0	0	0	0	0	0	0
Laura	P2	3	3_11	M2	0	1	0	0	0	0	0	0	0	1	2	1
Laura	P2	3	3_41	M3	0	1	1	0	0	0	0	0	0	1	3	2
Laura	P2	3	3_72	M1	0	1	0	0	0	0	0	0	0	1	2	1
Laura	P2	30	30_121	M0	0	0	0	0	0	0	0	0	0	0	0	0
Laura	P2	30	30_32	M1	0	0	0	1	0	0	0	0	0	0	1	1
Laura	P2	30	30_58	M2	2	1	1	1	0	0	0	1	0	0	6	6
Laura	P2	30	30_76	M3	1	1	0	0	0	0	0	0	0	0	2	2
Laura	P2	31	31_117	M0	0	0	0	1	0	0	0	0	0	0	1	1
Laura	P2	31	31_51	M1	0	0	0	0	0	0	0	0	0	0	0	0
Laura	P2	31	31_60	M2	0	0	0	0	0	0	0	0	0	0	0	0
Laura	P2	31	31_77	M3	1	0	0	0	0	0	0	0	0	0	1	1
Laura	P2	32	32_16	M0	0	0	0	0	0	0	0	0	0	0	0	0
Laura	P2	32	32_18	M3	1	1	0	1	0	0	0	0	0	0	3	3
Laura	P2	32	32_54	M1	1	0	0	1	0	0	0	0	0	2	4	2
Laura	P2	32	32_81	M2	0	0	0	0	0	0	0	0	0	1	1	0
Laura	P2	33	33_113	M3	0	0	0	0	0	0	0	0	0	0	0	0
Laura	P2	33	33_34	M2	0	1	1	0	0	0	0	0	0	1	3	2
Laura	P2	33	33_40	M0	0	1	0	0	0	0	0	0	0	0	1	1
Laura	P2	33	33_65	M1	0	0	0	1	0	0	0	0	0	2	3	1
Laura	P2	36	36_138	M1	0	1	0	0	0	0	0	0	0	0	1	1
Laura	P2	36	36_144	M2	0	0	0	0	0	0	0	0	0	0	0	0
Laura	P2	36	36_179	M0	0	0	0	0	0	0	0	0	0	0	0	0
Laura	P2	36	36_185	M3	0	0	0	0	0	0	0	0	0	0	0	0
Laura	P2	37	37_140	M2	2	1	0	1	0	0	0	0	0	0	4	4
Laura	P2	37	37_148	M1	2	1	0	0	0	0	0	0	0	2	5	3
Laura	P2	37	37_160	M0	0	0	0	0	0	0	0	0	0	0	0	0
Laura	P2	37	37_176	M3	1	1	0	1	0	0	0	0	0	0	3	3
Laura	P2	38	38_161	M1	0	1	1	1	0	0	0	0	0	0	3	3
Laura	P2	38	38_172	M0	0	1	1	0	0	0	0	0	0	0	2	2
Laura	P2	38	38_174	M2	0	1	0	0	0	0	0	0	0	0	1	1
Laura	P2	38	38_190	M3	0	0	1	1	0	0	0	0	0	0	2	2
Laura	P2	39	39_147	M3	0	1	1	1	1	0	0	1	0	0	5	5
Laura	P2	39	39_168	M0	0	0	0	1	0	0	0	0	0	0	1	1
Laura	P2	39	39_184	M2	0	1	1	1	0	0	0	0	0	0	3	3
Laura	P2	39	39_189	M1	2	0	0	1	0	0	0	0	0	0	3	3
Laura	P2	4	4_112	M3	0	0	0	0	0	0	0	1	0	0	1	1
Laura	P2	4	4_14	M2	0	0	0	0	0	0	0	0	0	0	0	0
Laura	P2	4	4_36	M1	0	1	0	1	0	0	0	0	0	1	3	2
Laura	P2	4	4_78	M0	0	0	0	0	0	0	0	0	0	0	0	0
Laura	P2	40	40_143	M2	0	0	0	1	0	0	0	0	0	0	1	1
Laura	P2	40	40_152	M0	0	0	0	0	0	0	0	0	0	0	0	0
Laura	P2	40	40_153	M1	1	0	0	2	1	0	0	0	0	0	4	4
Laura	P2	40	40_164	M3	1	0	0	0	1	0	0	1	0	0	3	3
Laura	P2	41	41_149	M0	1	1	0	1	0	0	0	0	0	0	3	3
Laura	P2	41	41_158	M1	2	1	0	2	1	0	0	1	0	1	8	7
Laura	P2	41	41_159	M3	2	1	0	2	1	0	0	1	0	1	8	7
Laura	P2	41	41_166	M2	1	0	1	2	1	0	0	1	0	1	7	6
Laura	P2	42	42_141	M3	0	1	0	1	0	0	0	1	0	0	3	3
Laura	P2	42	42_150	M0	0	0	0	0	0	0	0	0	0	0	0	0
Laura	P2	42	42_151	M2	2	1	0	1	0	0	0	1	0	0	5	5
Laura	P2	42	42_175	M1	0	0	0	1	0	0	0	0	0	0	1	1
Laura	P2	43	43_142	M2	0	1	0	1	0	0	0	1	0	0	3	3
Laura	P2	43	43_157	M0	0	1	0	1	0	0	0	1	0	0	3	3
Laura	P2	43	43_163	M3	2	1	0	1	0	0	0	0	0	0	4	4
Laura	P2	43	43_187	M1	1	0	0	1	0	0	0	0	0	0	2	2
Laura	P2	44	44_155	M0	0	0	0	0	0	0	0	0	0	0	0	0
Laura	P2	44	44_156	M3	2	1	1	0	1	0	1	1	0	1	8	7
Laura	P2	44	44_178	M2	2	1	1	2	0	0	0	0	0	0	6	6
Laura	P2	44	44_183	M1	0	1	1	1	0	0	1	0	0	0	4	4
Laura	P2	5	5_123	M3	0	0	0	1	0	0	0	0	0	0	1	1
Laura	P2	5	5_133	M2	2	1	0	2	0	0	0	1	0	0	6	6
Laura	P2	5	5_87	M0	0	1	0	0	0	0	0	0	0	0	1	1
Laura	P2	5	5_95	M1	0	1	0	1	0	0	0	0	0	0	2	2
Laura	P2	6	6_111	M1	2	1	1	2	0	0	1	0	0	1	8	7
Laura	P2	6	6_127	M3	0	0	0	2	0	0	0	0	0	0	2	2
Laura	P2	6	6_130	M0	2	1	1	2	0	0	1	1	0	0	8	8
Laura	P2	6	6_67	M2	0	1	1	0	0	0	0	0	0	0	2	2
Laura	P2	7	7_105	M2	0	1	1	1	0	0	0	1	1	2	7	5
Laura	P2	7	7_125	M3	2	1	1	1	0	0	0	1	0	2	8	6
Laura	P2	7	7_28	M1	2	1	1	0	0	0	0	0	0	2	6	4
Laura	P2	7	7_91	M0	0	1	1	1	0	0	1	0	0	0	4	4
Laura	P2	8	8_07	M3	0	0	0	1	0	0	0	0	0	0	1	1
Laura	P2	8	8_105	M0	0	0	0	0	0	0	0	0	0	0	0	0
Laura	P2	8	8_128	M2	2	1	1	1	1	0	1	1	0	0	8	8
Laura	P2	8	8_66	M1	0	1	0	1	0	0	0	1	0	0	3	3
Laura	P2	9	9_23	M1	0	1	0	0	0	0	0	0	0	0	1	1
Laura	P2	9	9_71	M3	2	1	0	1	0	0	0	0	0	0	4	4
Laura	P2	9	9_79	M0	0	1	1	0	1	0	0	1	0	0	4	4
Laura	P2	9	9_96	M2	0	1	1	0	0	0	1	0	0	0	3	3
Miguel	P2	1	1_104	M3	0	0	0	0	0	0	0	0	0	0	0	0
Miguel	P2	1	1_26	M1	2	1	0	0	0	0	0	0	0	0	3	3
Miguel	P2	1	1_38	M2	0	0	0	0	0	0	0	0	0	0	0	0
Miguel	P2	1	1_62	M0	0	0	0	1	0	0	0	0	0	0	1	1
Miguel	P2	10	10_08	M0	2	1	1	0	0	0	1	1	1	0	7	7
Miguel	P2	10	10_126	M3	0	0	0	0	0	0	0	0	0	0	0	0
Miguel	P2	10	10_42	M2	0	0	0	0	0	0	0	0	0	0	0	0
Miguel	P2	10	10_70	M1	0	1	1	1	0	0	1	0	0	0	4	4
Miguel	P2	11	11_10	M3	2	1	1	1	0	0	0	1	0	1	7	6
Miguel	P2	11	11_131	M0	0	0	0	0	0	0	0	0	0	0	0	0
Miguel	P2	11	11_8	M1	0	0	0	0	0	0	0	0	0	0	0	0
Miguel	P2	11	11_82	M2	2	1	0	0	0	0	1	0	0	0	4	4
Miguel	P2	12	12_103	M0	1	0	0	0	0	0	0	0	0	0	1	1
Miguel	P2	12	12_115	M3	2	0	0	0	0	0	0	0	0	0	2	2
Miguel	P2	12	12_116	M1	1	0	0	0	0	0	0	0	0	1	2	1
Miguel	P2	12	12_69	M2	1	0	0	0	0	0	0	0	0	0	1	1
Miguel	P2	13	13_02	M3	0	0	0	0	0	0	0	0	0	0	0	0
Miguel	P2	13	13_39	M2	0	0	0	0	0	0	0	0	0	0	0	0
Miguel	P2	13	13_68	M0	0	0	0	1	0	0	0	0	1	0	2	2
Miguel	P2	13	13_84	M1	0	0	0	0	0	0	0	0	0	0	0	0
Miguel	P2	14	14_06	M3	1	0	0	0	0	0	1	0	0	1	3	2
Miguel	P2	14	14_46	M0	0	0	0	0	0	0	0	0	0	0	0	0
Miguel	P2	14	14_83	M1	0	0	0	0	0	0	0	0	0	0	0	0
Miguel	P2	14	14_88	M2	1	0	0	0	0	0	0	0	0	0	1	1
Miguel	P2	15	15_21	M2	1	0	0	0	0	0	0	1	0	0	2	2
Miguel	P2	15	15_49	M3	1	0	0	0	0	0	1	0	0	0	2	2
Miguel	P2	15	15_52	M0	0	0	0	0	0	0	0	0	0	0	0	0
Miguel	P2	15	15_61	M1	0	0	0	0	0	0	0	1	1	0	2	2
Miguel	P2	16	16_137	M3	1	0	0	0	0	0	0	0	0	0	1	1
Miguel	P2	16	16_19	M1	1	0	0	0	0	0	0	1	0	0	2	2
Miguel	P2	16	16_27	M0	1	0	0	0	0	0	0	0	0	0	1	1
Miguel	P2	16	16_90	M2	0	0	0	0	0	0	0	0	0	0	0	0
Miguel	P2	17	17_20	M3	0	0	0	1	0	0	0	0	0	0	1	1
Miguel	P2	17	17_44	M0	0	0	0	0	0	0	0	0	0	0	0	0
Miguel	P2	17	17_85	M1	1	1	1	1	0	0	0	0	0	0	4	4
Miguel	P2	17	17_92	M2	0	0	0	0	0	0	0	0	0	0	0	0
Miguel	P2	18	18_12	M3	0	0	0	0	0	0	0	0	0	1	1	0
Miguel	P2	18	18_31	M0	1	0	0	0	0	0	0	0	0	0	1	1
Miguel	P2	18	18_35	M2	0	0	0	0	0	0	0	0	0	0	0	0
Miguel	P2	18	18_57	M1	1	0	0	0	0	0	0	0	0	1	2	1
Miguel	P2	19	19_120	M1	0	0	0	0	0	0	1	0	0	0	1	1
Miguel	P2	19	19_45	M0	0	0	1	0	0	0	0	0	0	0	1	1
Miguel	P2	19	19_55	M2	0	0	0	0	0	0	0	0	0	0	0	0
Miguel	P2	19	19_86	M3	2	0	0	0	0	0	0	0	0	0	2	2
Miguel	P2	2	2_110	M1	2	1	1	0	0	0	1	1	0	2	8	6
Miguel	P2	2	2_122	M3	0	1	0	0	0	0	0	0	0	0	1	1
Miguel	P2	2	2_24	M2	2	1	1	0	0	0	0	1	1	0	6	6
Miguel	P2	2	2_93	M0	1	1	1	1	0	0	0	0	0	0	4	4
Miguel	P2	20	20_01	M3	1	0	0	0	0	0	0	0	0	0	1	1
Miguel	P2	20	20_09	M1	0	0	0	1	0	0	0	0	0	0	1	1
Miguel	P2	20	20_132	M2	2	0	0	0	0	0	0	0	0	0	2	2
Miguel	P2	20	20_30	M0	1	0	0	0	0	0	0	0	0	0	1	1
Miguel	P2	21	21_119	M3	0	0	0	0	0	0	0	0	0	2	2	0
Miguel	P2	21	21_129	M1	0	1	1	0	0	0	1	0	0	0	3	3
Miguel	P2	21	21_97	M2	2	1	1	1	0	0	1	0	1	0	7	7
Miguel	P2	21	21_99	M0	1	1	1	0	0	0	0	0	0	0	3	3
Miguel	P2	22	22_05	M1	0	1	1	0	0	0	0	0	0	0	2	2
Miguel	P2	22	22_135	M3	0	1	1	0	0	0	0	0	0	1	3	2
Miguel	P2	22	22_37	M0	1	0	0	0	0	0	0	0	0	0	1	1
Miguel	P2	22	22_98	M2	1	1	1	0	0	0	0	0	0	0	3	3
Miguel	P2	23	23_100	M2	0	0	0	1	0	0	0	0	0	1	2	1
Miguel	P2	23	23_114	M3	0	0	0	0	0	0	1	0	0	2	3	1
Miguel	P2	23	23_29	M0	0	0	0	0	0	0	0	0	0	0	0	0
Miguel	P2	23	23_53	M1	0	1	0	0	0	0	0	0	0	2	3	1
Miguel	P2	24	24_109	M1	2	0	0	1	0	0	0	0	0	0	3	3
Miguel	P2	24	24_13	M2	2	1	0	0	0	0	0	0	0	0	3	3
Miguel	P2	24	24_17	M0	1	0	0	0	0	0	0	0	0	0	1	1
Miguel	P2	24	24_43	M3	0	0	0	0	0	0	1	0	0	0	1	1
Miguel	P2	25	25_136	M3	2	1	1	0	0	0	0	0	0	0	4	4
Miguel	P2	25	25_25	M0	0	1	1	1	0	0	0	0	0	0	3	3
Miguel	P2	25	25_59	M1	0	1	1	0	0	0	0	0	0	1	3	2
Miguel	P2	25	25_64	M2	0	1	1	1	0	0	0	1	1	1	6	5
Miguel	P2	26	26_107	M0	1	0	0	0	0	0	0	0	0	0	1	1
Miguel	P2	26	26_108	M2	0	0	1	0	0	0	0	0	0	0	1	1
Miguel	P2	26	26_137	M1	0	0	0	0	0	0	0	0	0	0	0	0
Miguel	P2	26	26_75	M3	0	0	0	0	0	0	0	0	0	0	0	0
Miguel	P2	27	27_106	M0	0	0	1	0	0	0	0	0	0	0	1	1
Miguel	P2	27	27_47	M1	0	1	1	0	0	0	0	0	0	1	3	2
Miguel	P2	27	27_89	M2	0	1	1	0	0	0	0	0	1	2	5	3
Miguel	P2	27	27_94	M3	0	1	1	0	0	0	0	0	0	1	3	2
Miguel	P2	28	28_03	M3	1	1	1	0	0	0	1	0	0	0	4	4
Miguel	P2	28	28_118	M2	1	0	1	0	0	0	0	0	0	0	2	2
Miguel	P2	28	28_22	M1	0	1	1	0	0	0	0	0	0	0	2	2
Miguel	P2	28	28_80	M0	0	0	0	0	0	0	0	0	0	0	0	0
Miguel	P2	29	29_101	M2	1	0	0	1	0	0	0	1	0	0	3	3
Miguel	P2	29	29_124	M3	1	1	0	2	0	0	1	0	0	0	5	5
Miguel	P2	29	29_15	M1	0	1	1	0	0	0	1	0	0	0	3	3
Miguel	P2	29	29_63	M0	0	0	0	0	0	0	1	0	0	0	1	1
Miguel	P2	3	3_04	M0	0	0	0	0	0	0	0	0	0	0	0	0
Miguel	P2	3	3_11	M2	0	0	0	0	0	0	0	0	0	1	1	0
Miguel	P2	3	3_41	M3	0	0	0	0	0	0	1	0	0	1	2	1
Miguel	P2	3	3_72	M1	0	0	0	0	0	0	0	0	0	1	1	0
Miguel	P2	30	30_121	M0	1	1	1	0	0	0	1	0	0	0	4	4
Miguel	P2	30	30_32	M1	0	0	0	1	0	0	0	0	0	0	1	1
Miguel	P2	30	30_58	M2	1	0	1	0	0	0	0	0	0	0	2	2
Miguel	P2	30	30_76	M3	0	0	0	0	0	0	0	0	0	0	0	0
Miguel	P2	31	31_117	M0	1	0	0	1	0	0	0	0	0	0	2	2
Miguel	P2	31	31_51	M1	0	0	0	0	0	0	0	0	0	0	0	0
Miguel	P2	31	31_60	M2	0	0	0	0	0	0	1	0	0	0	1	1
Miguel	P2	31	31_77	M3	1	0	0	0	0	0	1	0	0	0	2	2
Miguel	P2	32	32_16	M0	0	0	0	0	0	0	0	0	0	0	0	0
Miguel	P2	32	32_18	M3	1	0	0	1	0	0	0	0	0	0	2	2
Miguel	P2	32	32_54	M1	1	0	1	1	0	0	0	0	0	2	5	3
Miguel	P2	32	32_81	M2	0	0	0	1	0	0	0	0	0	1	2	1
Miguel	P2	33	33_113	M3	0	0	0	0	0	0	0	0	0	0	0	0
Miguel	P2	33	33_34	M2	0	0	0	0	0	0	1	0	0	1	2	1
Miguel	P2	33	33_40	M0	0	0	0	0	0	0	0	0	0	0	0	0
Miguel	P2	33	33_65	M1	0	0	0	1	0	0	0	0	0	2	3	1
Miguel	P2	36	36_138	M1	0	0	0	1	0	0	0	0	0	0	1	1
Miguel	P2	36	36_144	M2	1	0	0	0	0	0	1	0	0	0	2	2
Miguel	P2	36	36_179	M0	0	0	0	0	0	0	0	0	0	0	0	0
Miguel	P2	36	36_185	M3	0	0	0	0	0	0	0	0	0	0	0	0
Miguel	P2	37	37_140	M2	1	1	0	1	0	0	0	0	0	0	3	3
Miguel	P2	37	37_148	M1	1	0	0	1	0	0	0	0	0	2	4	2
Miguel	P2	37	37_160	M0	0	0	0	0	0	0	0	0	0	0	0	0
Miguel	P2	37	37_176	M3	2	0	0	0	0	0	0	0	0	0	2	2
Miguel	P2	38	38_161	M1	1	0	0	1	0	0	0	0	0	0	2	2
Miguel	P2	38	38_172	M0	0	0	0	0	0	0	0	0	0	0	0	0
Miguel	P2	38	38_174	M2	1	0	0	0	0	0	0	0	0	0	1	1
Miguel	P2	38	38_190	M3	0	0	0	1	0	0	1	0	0	0	2	2
Miguel	P2	39	39_147	M3	1	0	1	1	0	0	0	0	0	0	3	3
Miguel	P2	39	39_168	M0	0	0	0	0	0	0	0	0	0	0	0	0
Miguel	P2	39	39_184	M2	0	0	0	1	0	0	0	0	0	0	1	1
Miguel	P2	39	39_189	M1	1	0	0	1	0	0	0	0	0	0	2	2
Miguel	P2	4	4_112	M3	1	0	0	0	0	0	0	0	0	0	1	1
Miguel	P2	4	4_14	M2	0	0	0	0	0	0	0	0	0	0	0	0
Miguel	P2	4	4_36	M1	0	1	0	0	0	0	0	0	0	1	2	1
Miguel	P2	4	4_78	M0	2	0	0	0	0	0	0	0	0	0	2	2
Miguel	P2	40	40_143	M2	0	0	0	1	0	0	0	0	0	0	1	1
Miguel	P2	40	40_152	M0	1	0	0	0	0	0	0	0	0	0	1	1
Miguel	P2	40	40_153	M1	0	0	0	2	0	0	0	1	0	0	3	3
Miguel	P2	40	40_164	M3	0	0	0	0	0	0	0	0	0	0	0	0
Miguel	P2	41	41_149	M0	1	0	0	1	0	0	0	0	0	0	2	2
Miguel	P2	41	41_158	M1	1	0	0	2	0	0	0	0	0	1	4	3
Miguel	P2	41	41_159	M3	1	0	0	2	0	0	1	0	0	1	5	4
Miguel	P2	41	41_166	M2	1	0	0	2	0	0	0	0	0	1	4	3
Miguel	P2	42	42_141	M3	1	0	0	1	0	0	0	0	0	0	2	2
Miguel	P2	42	42_150	M0	0	0	0	0	0	0	0	0	0	0	0	0
Miguel	P2	42	42_151	M2	2	1	0	2	0	0	0	0	0	0	5	5
Miguel	P2	42	42_175	M1	0	0	0	1	0	0	0	0	0	0	1	1
Miguel	P2	43	43_142	M2	1	0	0	2	0	0	0	0	0	0	3	3
Miguel	P2	43	43_157	M0	1	0	0	0	0	0	0	0	0	0	1	1
Miguel	P2	43	43_163	M3	1	0	0	1	0	0	0	0	0	0	2	2
Miguel	P2	43	43_187	M1	1	0	0	1	0	0	0	0	0	0	2	2
Miguel	P2	44	44_155	M0	0	0	0	0	0	0	0	0	0	0	0	0
Miguel	P2	44	44_156	M3	2	1	0	1	1	1	1	1	1	1	10	9
Miguel	P2	44	44_178	M2	1	0	0	2	0	0	0	0	0	0	3	3
Miguel	P2	44	44_183	M1	0	0	0	2	0	0	0	0	0	0	2	2
Miguel	P2	5	5_123	M3	0	0	0	1	0	0	0	0	0	0	1	1
Miguel	P2	5	5_133	M2	2	1	0	2	0	0	0	0	0	0	5	5
Miguel	P2	5	5_87	M0	0	0	0	0	0	0	0	0	0	0	0	0
Miguel	P2	5	5_95	M1	0	0	0	0	0	0	0	0	0	0	0	0
Miguel	P2	6	6_111	M1	1	1	1	2	0	2	1	1	0	1	10	9
Miguel	P2	6	6_127	M3	1	1	0	0	0	0	0	0	0	0	2	2
Miguel	P2	6	6_130	M0	1	1	0	1	0	0	1	1	0	0	5	5
Miguel	P2	6	6_67	M2	0	1	0	0	0	0	0	0	0	0	1	1
Miguel	P2	7	7_105	M2	0	1	1	1	0	0	0	0	0	2	5	3
Miguel	P2	7	7_125	M3	0	0	0	1	0	0	0	0	0	2	3	1
Miguel	P2	7	7_28	M1	2	1	0	0	0	0	1	0	0	2	6	4
Miguel	P2	7	7_91	M0	0	0	0	1	0	0	0	0	0	0	1	1
Miguel	P2	8	8_07	M3	0	0	0	1	0	0	0	0	0	0	1	1
Miguel	P2	8	8_105	M0	0	0	0	0	0	0	0	0	0	0	0	0
Miguel	P2	8	8_128	M2	2	1	0	1	0	0	0	0	0	0	4	4
Miguel	P2	8	8_66	M1	0	0	0	1	0	0	0	0	0	0	1	1
Miguel	P2	9	9_23	M1	0	1	0	0	0	0	0	0	0	0	1	1
Miguel	P2	9	9_71	M3	1	0	0	0	0	0	0	0	0	0	1	1
Miguel	P2	9	9_79	M0	1	1	0	0	0	0	0	0	0	0	2	2
Miguel	P2	9	9_96	M2	0	0	0	0	0	0	1	0	0	0	1	1
Thamiris	P2	1	1_104	M3	0	0	0	0	0	0	0	0	0	0	0	0
Thamiris	P2	1	1_26	M1	2	1	1	0	0	0	0	0	0	0	4	4
Thamiris	P2	1	1_38	M2	0	0	0	0	0	0	0	0	0	0	0	0
Thamiris	P2	1	1_62	M0	0	0	0	1	0	0	0	0	0	0	1	1
Thamiris	P2	10	10_08	M0	2	1	1	1	0	0	0	0	0	0	5	5
Thamiris	P2	10	10_126	M3	0	0	0	0	0	0	0	0	0	0	0	0
Thamiris	P2	10	10_42	M2	0	0	0	0	0	0	0	0	0	0	0	0
Thamiris	P2	10	10_70	M1	0	0	1	1	0	0	0	0	0	0	2	2
Thamiris	P2	11	11_10	M3	2	1	1	1	0	0	0	0	0	1	6	5
Thamiris	P2	11	11_131	M0	0	0	0	0	0	0	0	0	0	0	0	0
Thamiris	P2	11	11_8	M1	0	0	0	0	0	0	0	0	1	0	1	1
Thamiris	P2	11	11_82	M2	2	0	0	1	0	0	1	0	0	0	4	4
Thamiris	P2	12	12_103	M0	1	0	0	1	0	0	0	0	0	0	2	2
Thamiris	P2	12	12_115	M3	2	1	0	0	0	0	0	0	0	0	3	3
Thamiris	P2	12	12_116	M1	2	0	0	0	0	0	0	0	0	1	3	2
Thamiris	P2	12	12_69	M2	2	0	0	1	0	0	0	1	0	0	4	4
Thamiris	P2	13	13_02	M3	0	0	0	1	0	0	0	0	0	0	1	1
Thamiris	P2	13	13_39	M2	0	0	0	0	0	0	0	0	0	0	0	0
Thamiris	P2	13	13_68	M0	0	0	0	1	0	0	0	0	0	0	1	1
Thamiris	P2	13	13_84	M1	0	0	0	1	0	0	0	0	0	0	1	1
Thamiris	P2	14	14_06	M3	1	0	0	1	0	0	0	0	0	1	3	2
Thamiris	P2	14	14_46	M0	0	0	0	0	0	0	0	0	0	0	0	0
Thamiris	P2	14	14_83	M1	0	0	0	0	0	0	0	0	0	0	0	0
Thamiris	P2	14	14_88	M2	0	0	0	0	0	0	0	0	0	0	0	0
Thamiris	P2	15	15_21	M2	0	0	0	0	0	1	0	0	0	0	1	1
Thamiris	P2	15	15_49	M3	2	0	0	0	0	0	0	0	0	0	2	2
Thamiris	P2	15	15_52	M0	1	0	0	0	0	0	0	0	0	0	1	1
Thamiris	P2	15	15_61	M1	0	0	0	0	0	0	0	1	1	0	2	2
Thamiris	P2	16	16_137	M3	2	0	0	0	0	0	0	0	0	0	2	2
Thamiris	P2	16	16_19	M1	1	0	0	1	0	0	0	0	0	0	2	2
Thamiris	P2	16	16_27	M0	0	0	0	1	0	0	0	0	0	0	1	1
Thamiris	P2	16	16_90	M2	0	0	0	1	0	0	1	0	0	0	2	2
Thamiris	P2	17	17_20	M3	0	0	1	1	0	0	0	0	0	0	2	2
Thamiris	P2	17	17_44	M0	0	0	0	1	0	0	0	0	0	0	1	1
Thamiris	P2	17	17_85	M1	0	1	1	2	0	0	0	0	0	0	4	4
Thamiris	P2	17	17_92	M2	0	0	0	0	0	0	0	0	0	0	0	0
Thamiris	P2	18	18_12	M3	0	0	0	1	0	0	0	0	0	1	2	1
Thamiris	P2	18	18_31	M0	1	0	0	1	0	0	1	0	0	0	3	3
Thamiris	P2	18	18_35	M2	0	0	0	0	0	0	0	0	0	0	0	0
Thamiris	P2	18	18_57	M1	1	0	0	1	0	0	0	0	0	1	3	2
Thamiris	P2	19	19_120	M1	0	0	0	1	0	0	0	0	0	0	1	1
Thamiris	P2	19	19_45	M0	0	0	0	1	0	0	0	0	0	0	1	1
Thamiris	P2	19	19_55	M2	1	0	0	1	0	0	0	0	0	0	2	2
Thamiris	P2	19	19_86	M3	2	0	0	0	0	0	0	0	0	0	2	2
Thamiris	P2	2	2_110	M1	1	1	1	0	0	0	0	0	0	2	5	3
Thamiris	P2	2	2_122	M3	0	0	0	0	0	0	0	0	0	0	0	0
Thamiris	P2	2	2_24	M2	2	1	1	0	0	0	0	1	0	0	5	5
Thamiris	P2	2	2_93	M0	0	0	1	0	0	0	0	0	0	0	1	1
Thamiris	P2	20	20_01	M3	1	0	0	0	0	0	0	0	0	0	1	1
Thamiris	P2	20	20_09	M1	1	2	0	0	0	0	0	0	0	0	3	3
Thamiris	P2	20	20_132	M2	1	0	0	0	0	0	0	0	0	0	1	1
Thamiris	P2	20	20_30	M0	1	0	0	0	0	0	0	0	0	0	1	1
Thamiris	P2	21	21_119	M3	0	0	0	0	0	0	0	0	0	2	2	0
Thamiris	P2	21	21_129	M1	0	0	1	1	0	0	1	0	0	0	3	3
Thamiris	P2	21	21_97	M2	1	1	1	1	0	0	0	0	1	0	5	5
Thamiris	P2	21	21_99	M0	0	0	1	1	0	0	1	0	0	0	3	3
Thamiris	P2	22	22_05	M1	0	0	1	0	0	0	0	0	0	0	1	1
Thamiris	P2	22	22_135	M3	0	0	1	0	0	0	1	2	0	1	5	4
Thamiris	P2	22	22_37	M0	1	0	0	0	0	0	0	0	0	0	1	1
Thamiris	P2	22	22_98	M2	1	0	0	0	0	0	0	0	0	0	1	1
Thamiris	P2	23	23_100	M2	0	0	0	1	0	0	0	0	0	1	2	1
Thamiris	P2	23	23_114	M3	1	0	0	2	0	0	0	0	0	2	5	3
Thamiris	P2	23	23_29	M0	0	0	0	1	0	0	0	0	0	0	1	1
Thamiris	P2	23	23_53	M1	0	0	0	1	0	0	0	0	0	2	3	1
Thamiris	P2	24	24_109	M1	2	0	0	1	0	0	0	0	0	0	3	3
Thamiris	P2	24	24_13	M2	2	0	0	0	0	0	0	0	0	0	2	2
Thamiris	P2	24	24_17	M0	1	0	0	0	0	0	0	0	0	0	1	1
Thamiris	P2	24	24_43	M3	0	0	0	0	0	0	0	0	0	0	0	0
Thamiris	P2	25	25_136	M3	2	1	1	0	0	0	0	0	0	0	4	4
Thamiris	P2	25	25_25	M0	0	0	1	1	0	0	0	0	0	0	2	2
Thamiris	P2	25	25_59	M1	0	0	1	1	0	0	0	0	1	1	4	3
Thamiris	P2	25	25_64	M2	0	0	1	1	0	0	0	1	1	1	5	4
Thamiris	P2	26	26_107	M0	1	0	0	0	0	0	0	0	0	0	1	1
Thamiris	P2	26	26_108	M2	0	0	0	1	0	0	0	0	0	0	1	1
Thamiris	P2	26	26_137	M1	0	0	0	0	0	0	0	0	0	0	0	0
Thamiris	P2	26	26_75	M3	0	0	0	0	0	0	0	0	0	0	0	0
Thamiris	P2	27	27_106	M0	0	0	0	1	0	0	0	0	0	0	1	1
Thamiris	P2	27	27_47	M1	0	0	1	0	0	0	0	0	0	1	2	1
Thamiris	P2	27	27_89	M2	0	0	1	0	0	0	0	0	1	2	4	2
Thamiris	P2	27	27_94	M3	1	1	1	1	0	0	0	0	0	1	5	4
Thamiris	P2	28	28_03	M3	0	0	1	0	0	0	0	0	0	0	1	1
Thamiris	P2	28	28_118	M2	2	0	1	1	0	0	0	0	0	0	4	4
Thamiris	P2	28	28_22	M1	0	0	1	1	0	0	0	1	0	0	3	3
Thamiris	P2	28	28_80	M0	0	0	0	1	0	0	0	0	0	0	1	1
Thamiris	P2	29	29_101	M2	1	0	1	2	0	0	0	0	0	0	4	4
Thamiris	P2	29	29_124	M3	0	0	0	2	0	0	0	0	0	0	2	2
Thamiris	P2	29	29_15	M1	0	0	1	1	0	0	1	0	0	0	3	3
Thamiris	P2	29	29_63	M0	0	0	0	0	0	0	0	0	0	0	0	0
Thamiris	P2	3	3_04	M0	0	0	0	1	0	0	0	0	0	0	1	1
Thamiris	P2	3	3_11	M2	0	0	0	0	0	0	0	0	0	1	1	0
Thamiris	P2	3	3_41	M3	0	0	1	0	0	0	0	0	0	1	2	1
Thamiris	P2	3	3_72	M1	0	0	0	0	0	0	0	0	0	1	1	0
Thamiris	P2	30	30_121	M0	2	1	1	1	0	0	0	1	0	0	6	6
Thamiris	P2	30	30_32	M1	0	0	0	1	0	0	0	0	0	0	1	1
Thamiris	P2	30	30_58	M2	2	0	0	0	0	0	0	0	0	0	2	2
Thamiris	P2	30	30_76	M3	0	0	0	0	0	0	0	0	0	0	0	0
Thamiris	P2	31	31_117	M0	1	0	0	1	0	0	0	0	0	0	2	2
Thamiris	P2	31	31_51	M1	0	0	0	0	0	0	0	0	0	0	0	0
Thamiris	P2	31	31_60	M2	1	0	0	0	0	0	0	0	0	0	1	1
Thamiris	P2	31	31_77	M3	1	0	0	0	0	0	0	0	0	0	1	1
Thamiris	P2	32	32_16	M0	0	0	0	0	0	0	0	0	0	0	0	0
Thamiris	P2	32	32_18	M3	1	0	0	1	0	0	0	0	0	0	2	2
Thamiris	P2	32	32_54	M1	2	0	0	1	0	0	0	0	0	2	5	3
Thamiris	P2	32	32_81	M2	0	0	0	1	0	0	0	0	0	1	2	1
Thamiris	P2	33	33_113	M3	0	0	0	1	0	0	0	0	0	0	1	1
Thamiris	P2	33	33_34	M2	0	0	0	0	0	0	0	0	0	1	1	0
Thamiris	P2	33	33_40	M0	0	0	0	1	0	0	0	0	0	0	1	1
Thamiris	P2	33	33_65	M1	0	0	0	1	0	0	0	0	0	2	3	1
Thamiris	P2	36	36_138	M1	0	0	0	1	0	0	0	0	0	0	1	1
Thamiris	P2	36	36_144	M2	1	0	0	0	0	0	0	0	0	0	1	1
Thamiris	P2	36	36_179	M0	0	0	0	0	0	0	0	0	0	0	0	0
Thamiris	P2	36	36_185	M3	0	0	0	0	0	0	0	0	0	0	0	0
Thamiris	P2	37	37_140	M2	2	0	0	1	0	0	0	0	0	0	3	3
Thamiris	P2	37	37_148	M1	1	0	0	0	0	0	0	0	0	2	3	1
Thamiris	P2	37	37_160	M0	0	0	0	1	0	0	0	0	0	0	1	1
Thamiris	P2	37	37_176	M3	2	0	0	0	0	0	0	0	0	0	2	2
Thamiris	P2	38	38_161	M1	0	0	0	1	0	0	0	0	0	0	1	1
Thamiris	P2	38	38_172	M0	0	0	0	0	0	0	0	0	0	0	0	0
Thamiris	P2	38	38_174	M2	0	0	0	0	0	0	0	0	0	0	0	0
Thamiris	P2	38	38_190	M3	0	0	0	1	0	0	1	0	0	0	2	2
Thamiris	P2	39	39_147	M3	0	0	1	0	0	0	0	0	0	0	1	1
Thamiris	P2	39	39_168	M0	0	0	0	0	0	0	0	0	0	0	0	0
Thamiris	P2	39	39_184	M2	0	0	1	0	0	0	0	0	0	0	1	1
Thamiris	P2	39	39_189	M1	0	0	1	1	0	0	0	0	0	0	2	2
Thamiris	P2	4	4_112	M3	0	0	0	0	0	0	0	1	0	0	1	1
Thamiris	P2	4	4_14	M2	1	0	0	0	0	0	0	0	0	0	1	1
Thamiris	P2	4	4_36	M1	0	0	0	0	0	0	0	0	0	1	1	0
Thamiris	P2	4	4_78	M0	0	0	0	1	0	0	0	0	0	0	1	1
Thamiris	P2	40	40_143	M2	0	0	0	1	0	0	0	0	0	0	1	1
Thamiris	P2	40	40_152	M0	0	0	0	1	0	0	0	0	0	0	1	1
Thamiris	P2	40	40_153	M1	0	0	0	1	0	0	0	0	0	0	1	1
Thamiris	P2	40	40_164	M3	0	0	0	1	0	0	0	0	0	0	1	1
Thamiris	P2	41	41_149	M0	1	0	0	1	0	0	1	0	0	0	3	3
Thamiris	P2	41	41_158	M1	1	0	0	2	0	0	1	0	0	1	5	4
Thamiris	P2	41	41_159	M3	1	0	0	2	0	0	1	0	0	1	5	4
Thamiris	P2	41	41_166	M2	0	0	0	1	0	0	1	0	0	1	3	2
Thamiris	P2	42	42_141	M3	0	0	0	1	0	0	0	0	0	0	1	1
Thamiris	P2	42	42_150	M0	0	0	0	0	0	0	0	0	0	0	0	0
Thamiris	P2	42	42_151	M2	0	0	0	1	0	0	0	0	0	0	1	1
Thamiris	P2	42	42_175	M1	2	1	0	1	0	0	0	0	0	0	4	4
Thamiris	P2	43	43_142	M2	0	0	0	2	0	0	0	0	0	0	2	2
Thamiris	P2	43	43_157	M0	0	0	0	0	0	0	0	0	0	0	0	0
Thamiris	P2	43	43_163	M3	0	0	0	1	0	0	0	0	0	0	1	1
Thamiris	P2	43	43_187	M1	0	0	0	1	0	0	0	0	0	0	1	1
Thamiris	P2	44	44_155	M0	0	0	0	1	0	0	0	0	0	0	1	1
Thamiris	P2	44	44_156	M3	2	1	0	0	1	1	0	0	1	1	7	6
Thamiris	P2	44	44_178	M2	2	0	0	2	0	0	0	1	0	0	5	5
Thamiris	P2	44	44_183	M1	0	0	0	1	0	1	0	0	0	0	2	2
Thamiris	P2	5	5_123	M3	0	0	0	0	0	0	0	0	0	0	0	0
Thamiris	P2	5	5_133	M2	1	0	0	2	0	0	0	0	0	0	3	3
Thamiris	P2	5	5_87	M0	0	0	0	1	0	0	0	0	0	0	1	1
Thamiris	P2	5	5_95	M1	0	0	0	1	0	0	0	0	0	0	1	1
Thamiris	P2	6	6_111	M1	0	1	1	2	0	0	0	0	0	1	5	4
Thamiris	P2	6	6_127	M3	0	0	0	2	0	0	0	0	0	0	2	2
Thamiris	P2	6	6_130	M0	0	0	1	2	0	0	1	0	0	0	4	4
Thamiris	P2	6	6_67	M2	0	0	1	0	0	0	0	0	0	0	1	1
Thamiris	P2	7	7_105	M2	0	0	1	1	0	0	0	1	0	2	5	3
Thamiris	P2	7	7_125	M3	0	0	0	0	0	0	0	0	0	2	2	0
Thamiris	P2	7	7_28	M1	2	0	1	0	0	0	0	0	0	2	5	3
Thamiris	P2	7	7_91	M0	0	0	1	1	0	0	0	0	0	0	2	2
Thamiris	P2	8	8_07	M3	0	0	0	1	0	0	0	0	0	0	1	1
Thamiris	P2	8	8_105	M0	0	0	0	1	0	0	0	0	0	0	1	1
Thamiris	P2	8	8_128	M2	0	0	0	2	0	0	0	0	0	0	2	2
Thamiris	P2	8	8_66	M1	0	0	0	1	0	0	0	0	0	0	1	1
Thamiris	P2	9	9_23	M1	0	0	0	0	0	0	0	0	0	0	0	0
Thamiris	P2	9	9_71	M3	1	0	0	0	0	0	0	0	0	0	1	1
Thamiris	P2	9	9_79	M0	0	0	0	0	0	0	0	0	0	0	0	0
Thamiris	P2	9	9_96	M2	0	0	0	0	0	0	1	0	0	0	1	1
Jaime	P2	1	1_104	M3	0	0	0	0	0	0	0	0	0	0	0	0
Jaime	P2	1	1_26	M1	2	1	0	0	0	0	0	0	0	0	3	3
Jaime	P2	1	1_38	M2	0	0	0	0	0	0	0	0	0	0	0	0
Jaime	P2	1	1_62	M0	0	0	0	0	0	0	0	0	0	0	0	0
Jaime	P2	10	10_08	M0	2	1	1	0	0	0	0	1	0	0	5	5
Jaime	P2	10	10_126	M3	0	0	1	0	0	0	0	1	0	0	2	2
Jaime	P2	10	10_42	M2	0	1	0	0	0	0	0	1	0	0	2	2
Jaime	P2	10	10_70	M1	0	1	1	1	0	1	1	1	0	0	6	6
Jaime	P2	11	11_10	M3	2	1	1	0	0	0	0	0	0	1	5	4
Jaime	P2	11	11_131	M0	0	0	0	1	0	0	0	0	0	0	1	1
Jaime	P2	11	11_8	M1	0	1	0	0	0	0	0	0	0	0	1	1
Jaime	P2	11	11_82	M2	2	1	1	1	0	0	1	0	0	0	6	6
Jaime	P2	12	12_103	M0	0	0	0	0	0	0	0	0	0	0	0	0
Jaime	P2	12	12_115	M3	1	1	0	0	0	0	0	0	0	0	2	2
Jaime	P2	12	12_116	M1	1	1	0	0	0	0	0	0	0	1	3	2
Jaime	P2	12	12_69	M2	0	1	0	0	0	0	0	1	0	0	2	2
Jaime	P2	13	13_02	M3	0	1	0	0	0	0	0	0	0	0	1	1
Jaime	P2	13	13_39	M2	0	0	0	0	0	0	0	0	0	0	0	0
Jaime	P2	13	13_68	M0	0	0	0	1	0	0	0	0	0	0	1	1
Jaime	P2	13	13_84	M1	0	0	0	1	0	0	0	0	0	0	1	1
Jaime	P2	14	14_06	M3	1	0	0	1	0	0	1	1	0	1	5	4
Jaime	P2	14	14_46	M0	0	0	0	0	0	0	0	0	0	0	0	0
Jaime	P2	14	14_83	M1	0	0	0	0	0	0	0	0	0	0	0	0
Jaime	P2	14	14_88	M2	0	1	0	0	0	0	0	0	0	0	1	1
Jaime	P2	15	15_21	M2	1	0	0	0	0	1	0	0	0	0	2	2
Jaime	P2	15	15_49	M3	2	0	0	0	0	1	1	1	0	0	5	5
Jaime	P2	15	15_52	M0	0	0	0	0	0	0	0	1	0	0	1	1
Jaime	P2	15	15_61	M1	0	0	0	1	0	1	1	2	1	0	6	6
Jaime	P2	16	16_137	M3	2	1	1	1	0	0	1	0	0	0	6	6
Jaime	P2	16	16_19	M1	2	1	1	1	0	0	0	0	0	0	5	5
Jaime	P2	16	16_27	M0	1	0	0	0	0	0	0	1	1	0	3	3
Jaime	P2	16	16_90	M2	0	1	1	1	0	0	1	0	0	0	4	4
Jaime	P2	17	17_20	M3	0	0	0	0	0	0	0	0	0	0	0	0
Jaime	P2	17	17_44	M0	0	0	0	0	0	0	0	0	0	0	0	0
Jaime	P2	17	17_85	M1	0	1	1	1	0	0	0	0	0	0	3	3
Jaime	P2	17	17_92	M2	0	0	0	0	0	0	0	0	0	0	0	0
Jaime	P2	18	18_12	M3	0	0	0	0	0	0	1	0	0	1	2	1
Jaime	P2	18	18_31	M0	0	0	0	0	0	0	1	0	0	0	1	1
Jaime	P2	18	18_35	M2	0	0	0	0	0	0	1	0	0	0	1	1
Jaime	P2	18	18_57	M1	1	1	0	1	0	0	0	0	0	1	4	3
Jaime	P2	19	19_120	M1	0	0	0	0	0	0	0	1	1	0	2	2
Jaime	P2	19	19_45	M0	0	0	0	1	0	0	0	2	0	0	3	3
Jaime	P2	19	19_55	M2	0	0	0	0	0	0	0	0	0	0	0	0
Jaime	P2	19	19_86	M3	2	1	1	0	0	0	1	1	0	0	6	6
Jaime	P2	2	2_110	M1	2	1	1	0	0	0	1	1	0	2	8	6
Jaime	P2	2	2_122	M3	0	1	0	0	0	0	0	0	0	0	1	1
Jaime	P2	2	2_24	M2	2	1	1	0	0	0	2	1	0	0	7	7
Jaime	P2	2	2_93	M0	1	1	1	0	0	0	0	0	0	0	3	3
Jaime	P2	20	20_01	M3	0	0	1	0	0	0	1	0	0	0	2	2
Jaime	P2	20	20_09	M1	0	0	0	0	0	0	0	0	0	0	0	0
Jaime	P2	20	20_132	M2	2	1	0	0	0	0	0	0	0	0	3	3
Jaime	P2	20	20_30	M0	0	0	0	1	0	0	0	1	0	0	2	2
Jaime	P2	21	21_119	M3	0	0	0	1	0	0	1	1	0	2	5	3
Jaime	P2	21	21_129	M1	0	1	1	0	0	0	1	0	0	0	3	3
Jaime	P2	21	21_97	M2	2	2	1	1	0	0	1	0	1	0	8	8
Jaime	P2	21	21_99	M0	0	1	1	0	0	0	1	0	0	0	3	3
Jaime	P2	22	22_05	M1	0	1	1	0	0	0	0	0	0	0	2	2
Jaime	P2	22	22_135	M3	0	1	1	0	0	1	2	2	1	1	9	8
Jaime	P2	22	22_37	M0	0	0	0	0	0	0	0	0	0	0	0	0
Jaime	P2	22	22_98	M2	1	2	1	1	0	0	0	0	1	0	6	6
Jaime	P2	23	23_100	M2	0	0	0	0	0	0	0	0	0	1	1	0
Jaime	P2	23	23_114	M3	1	0	0	0	0	0	0	1	0	2	4	2
Jaime	P2	23	23_29	M0	0	0	0	0	0	0	0	0	0	0	0	0
Jaime	P2	23	23_53	M1	0	0	0	0	0	0	0	1	0	2	3	1
Jaime	P2	24	24_109	M1	2	1	0	1	0	0	0	1	0	0	5	5
Jaime	P2	24	24_13	M2	2	1	0	1	0	0	0	1	0	0	5	5
Jaime	P2	24	24_17	M0	1	0	0	0	0	0	0	0	0	0	1	1
Jaime	P2	24	24_43	M3	0	0	0	1	0	0	0	1	1	0	3	3
Jaime	P2	25	25_136	M3	0	0	0	0	0	0	0	0	0	0	0	0
Jaime	P2	25	25_25	M0	0	1	1	1	0	0	0	0	0	0	3	3
Jaime	P2	25	25_59	M1	0	1	1	1	0	0	0	0	1	1	5	4
Jaime	P2	25	25_64	M2	0	2	1	1	0	0	0	2	1	1	8	7
Jaime	P2	26	26_107	M0	1	0	0	0	0	0	0	0	0	0	1	1
Jaime	P2	26	26_108	M2	0	1	0	2	0	0	0	0	0	0	3	3
Jaime	P2	26	26_137	M1	2	1	0	0	0	0	1	1	0	0	5	5
Jaime	P2	26	26_75	M3	0	0	0	1	0	0	0	0	0	0	1	1
Jaime	P2	27	27_106	M0	1	1	1	0	0	0	0	0	0	0	3	3
Jaime	P2	27	27_47	M1	0	1	1	0	0	0	0	0	0	1	3	2
Jaime	P2	27	27_89	M2	2	1	1	0	0	0	0	0	1	2	7	5
Jaime	P2	27	27_94	M3	0	1	2	0	0	0	0	0	0	1	4	3
Jaime	P2	28	28_03	M3	0	1	2	0	0	0	0	0	0	0	3	3
Jaime	P2	28	28_118	M2	0	1	1	1	0	0	0	0	0	0	3	3
Jaime	P2	28	28_22	M1	0	1	1	1	0	0	0	0	0	0	3	3
Jaime	P2	28	28_80	M0	0	1	1	1	0	0	0	0	0	0	3	3
Jaime	P2	29	29_101	M2	1	1	1	2	0	0	0	0	0	0	5	5
Jaime	P2	29	29_124	M3	0	1	1	2	0	0	0	0	0	0	4	4
Jaime	P2	29	29_15	M1	0	2	2	2	0	0	0	1	0	0	7	7
Jaime	P2	29	29_63	M0	0	0	1	0	0	0	0	0	0	0	1	1
Jaime	P2	3	3_04	M0	0	0	0	0	0	0	0	0	0	0	0	0
Jaime	P2	3	3_11	M2	0	1	1	1	0	0	0	0	0	1	4	3
Jaime	P2	3	3_41	M3	0	1	1	0	0	0	1	0	0	1	4	3
Jaime	P2	3	3_72	M1	1	0	1	0	0	0	0	0	0	1	3	2
Jaime	P2	30	30_121	M0	2	1	1	0	0	0	1	0	0	0	5	5
Jaime	P2	30	30_32	M1	0	0	0	1	0	0	0	0	0	0	1	1
Jaime	P2	30	30_58	M2	1	1	0	0	0	0	0	0	0	0	2	2
Jaime	P2	30	30_76	M3	0	0	0	0	0	0	0	0	0	0	0	0
Jaime	P2	31	31_117	M0	1	1	0	0	0	0	0	0	0	0	2	2
Jaime	P2	31	31_51	M1	0	0	0	0	0	0	0	0	0	0	0	0
Jaime	P2	31	31_60	M2	0	0	0	0	0	0	1	0	0	0	1	1
Jaime	P2	31	31_77	M3	1	1	0	0	0	0	0	1	0	0	3	3
Jaime	P2	32	32_16	M0	1	0	0	0	0	0	0	0	0	0	1	1
Jaime	P2	32	32_18	M3	1	1	0	1	0	0	0	0	0	0	3	3
Jaime	P2	32	32_54	M1	0	0	0	1	0	0	0	0	0	2	3	1
Jaime	P2	32	32_81	M2	0	0	0	1	0	0	0	0	0	1	2	1
Jaime	P2	33	33_113	M3	0	2	0	0	0	0	0	0	0	0	2	2
Jaime	P2	33	33_34	M2	0	0	0	0	0	0	0	0	0	1	1	0
Jaime	P2	33	33_40	M0	0	0	0	1	0	0	0	0	0	0	1	1
Jaime	P2	33	33_65	M1	0	0	0	1	0	0	0	1	0	2	4	2
Jaime	P2	36	36_138	M1	0	1	0	1	0	0	1	0	0	0	3	3
Jaime	P2	36	36_144	M2	1	1	0	1	0	0	0	0	0	0	3	3
Jaime	P2	36	36_179	M0	1	0	0	0	0	0	0	0	0	0	1	1
Jaime	P2	36	36_185	M3	0	0	0	0	0	0	0	0	0	0	0	0
Jaime	P2	37	37_140	M2	1	1	0	0	0	0	0	0	0	0	2	2
Jaime	P2	37	37_148	M1	0	0	0	0	0	0	0	0	0	2	2	0
Jaime	P2	37	37_160	M0	0	0	0	0	0	0	0	0	0	0	0	0
Jaime	P2	37	37_176	M3	2	0	0	0	0	0	0	0	0	0	2	2
Jaime	P2	38	38_161	M1	0	0	0	1	0	0	0	0	0	0	1	1
Jaime	P2	38	38_172	M0	0	0	0	1	0	0	0	0	0	0	1	1
Jaime	P2	38	38_174	M2	0	1	0	1	0	0	0	0	0	0	2	2
Jaime	P2	38	38_190	M3	0	0	0	2	0	0	0	0	0	0	2	2
Jaime	P2	39	39_147	M3	1	0	1	1	0	0	0	0	0	0	3	3
Jaime	P2	39	39_168	M0	1	2	2	1	0	0	0	0	0	0	6	6
Jaime	P2	39	39_184	M2	0	0	1	1	0	0	0	0	0	0	2	2
Jaime	P2	39	39_189	M1	0	0	1	1	0	0	0	0	0	0	2	2
Jaime	P2	4	4_112	M3	0	0	0	0	0	0	0	0	0	0	0	0
Jaime	P2	4	4_14	M2	0	0	0	0	0	0	0	0	0	0	0	0
Jaime	P2	4	4_36	M1	0	0	1	0	0	0	0	0	0	1	2	1
Jaime	P2	4	4_78	M0	0	0	0	0	0	0	0	0	0	0	0	0
Jaime	P2	40	40_143	M2	0	0	0	1	0	0	0	0	0	0	1	1
Jaime	P2	40	40_152	M0	0	0	0	1	0	0	0	0	0	0	1	1
Jaime	P2	40	40_153	M1	0	0	0	2	0	0	0	0	0	0	2	2
Jaime	P2	40	40_164	M3	0	0	0	0	1	0	0	0	0	0	1	1
Jaime	P2	41	41_149	M0	1	0	0	1	0	0	1	1	0	0	4	4
Jaime	P2	41	41_158	M1	1	2	2	2	1	0	1	1	0	1	11	10
Jaime	P2	41	41_159	M3	1	0	0	2	1	0	1	1	0	1	7	6
Jaime	P2	41	41_166	M2	0	0	2	2	1	0	1	1	0	1	8	7
Jaime	P2	42	42_141	M3	0	1	0	1	0	0	0	0	0	0	2	2
Jaime	P2	42	42_150	M0	0	0	0	0	0	0	0	0	0	0	0	0
Jaime	P2	42	42_151	M2	2	1	0	1	0	0	0	0	0	0	4	4
Jaime	P2	42	42_175	M1	0	1	0	1	0	0	0	0	0	0	2	2
Jaime	P2	43	43_142	M2	0	0	0	2	0	0	1	0	0	0	3	3
Jaime	P2	43	43_157	M0	0	0	0	0	0	0	0	0	0	0	0	0
Jaime	P2	43	43_163	M3	0	0	0	1	0	0	1	0	0	0	2	2
Jaime	P2	43	43_187	M1	0	0	0	1	0	0	0	0	0	0	1	1
Jaime	P2	44	44_155	M0	0	0	0	1	0	0	0	0	0	0	1	1
Jaime	P2	44	44_156	M3	2	1	0	1	1	1	1	0	1	1	9	8
Jaime	P2	44	44_178	M2	0	0	1	2	0	1	1	0	0	0	5	5
Jaime	P2	44	44_183	M1	0	1	0	2	0	1	1	0	0	0	5	5
Jaime	P2	5	5_123	M3	0	0	0	2	0	0	0	1	0	0	3	3
Jaime	P2	5	5_133	M2	1	1	0	2	0	0	0	1	0	0	5	5
Jaime	P2	5	5_87	M0	0	0	0	0	0	0	0	0	0	0	0	0
[truncated: 17 more rows]

## Sheet: Bussieres.Scale
Observer	Phase	Animal	Video.ID	Moment	Appearance	Kicking	Pawing	Posture	Head	Appetite	Response.ob	Response.palp	HR	RR	Digestive	Temperature	Sweating	Bussieres.Scale	Bussieres.Scale.Behaviour
Paula	P1	1	1_104	M3	0	0	0	0	0	0	0	0	0	0	0	0	0	0	0
Paula	P1	1	1_26	M1	1	0	0	0	0	1	0	0	0	0	0	0	0	2	2
Paula	P1	1	1_38	M2	0	0	0	1	0	0	0	0	0	0	1	0	0	2	1
Paula	P1	1	1_62	M0	1	0	0	0	0	0	0	0	0	0	1	0	0	2	1
Paula	P1	10	10_08	M0	0	0	0	2	0	0	0	0	0	1	0	0	0	3	2
Paula	P1	10	10_126	M3	0	0	0	0	0	0	0	1	0	3	0	0	0	4	1
Paula	P1	10	10_42	M2	2	0	0	2	0	3	0	1	0	1	1	2	0	12	8
Paula	P1	10	10_70	M1	2	0	0	2	1	1	1	1	0	3	1	0	0	12	8
Paula	P1	11	11_10	M3	1	0	2	2	1	3	0	0	0	3	1	0	0	13	9
Paula	P1	11	11_131	M0	1	0	0	0	0	1	0	1	0	0	1	0	0	4	3
Paula	P1	11	11_8	M1	1	0	1	1	1	0	0	0	0	0	0	0	0	4	4
Paula	P1	11	11_82	M2	2	0	0	1	0	3	0	1	0	1	0	0	0	8	7
Paula	P1	12	12_103	M0	0	0	0	0	0	1	0	0	0	0	0	0	0	1	1
Paula	P1	12	12_115	M3	1	0	0	0	0	1	0	1	0	0	0	0	0	3	3
Paula	P1	12	12_116	M1	2	0	0	0	0	3	0	1	1	0	0	0	0	7	6
Paula	P1	12	12_69	M2	1	0	0	0	0	1	0	0	0	0	0	0	0	2	2
Paula	P1	13	13_02	M3	0	0	0	0	0	0	0	0	0	1	0	0	0	1	0
Paula	P1	13	13_39	M2	0	0	0	0	0	0	0	0	0	3	0	0	1	4	0
Paula	P1	13	13_68	M0	1	0	1	0	0	1	0	1	0	0	0	0	0	4	4
Paula	P1	13	13_84	M1	2	0	0	0	0	0	0	1	0	0	0	0	1	4	3
Paula	P1	14	14_06	M3	2	0	0	1	1	0	0	1	0	0	0	2	0	7	5
Paula	P1	14	14_46	M0	0	0	0	0	0	0	0	0	0	0	0	0	2	2	0
Paula	P1	14	14_83	M1	1	0	0	0	0	0	0	1	0	0	1	1	0	4	2
Paula	P1	14	14_88	M2	0	0	0	1	0	0	0	0	0	0	0	1	0	2	1
Paula	P1	15	15_21	M2	2	0	0	3	1	0	0	0	0	0	1	0	0	7	6
Paula	P1	15	15_49	M3	0	0	0	0	1	0	0	0	0	0	0	1	0	2	1
Paula	P1	15	15_52	M0	2	0	0	0	1	1	0	0	1	0	0	0	0	5	4
Paula	P1	15	15_61	M1	2	0	1	0	2	0	0	1	0	0	0	0	0	6	6
Paula	P1	16	16_137	M3	2	0	0	0	0	1	0	0	0	0	0	1	0	4	3
Paula	P1	16	16_19	M1	1	0	0	1	1	1	0	1	0	0	1	0	0	6	5
Paula	P1	16	16_27	M0	0	0	0	0	0	1	0	0	0	3	0	1	0	5	1
Paula	P1	16	16_90	M2	0	0	0	1	0	2	0	1	0	0	0	0	0	4	4
Paula	P1	17	17_20	M3	0	0	0	0	0	1	0	0	0	3	0	0	0	4	1
Paula	P1	17	17_44	M0	2	0	0	0	0	0	0	0	1	1	0	1	0	5	2
Paula	P1	17	17_85	M1	2	0	0	1	0	3	0	1	0	3	0	0	0	10	7
Paula	P1	17	17_92	M2	0	0	0	0	0	0	0	0	1	3	0	0	0	4	0
Paula	P1	18	18_12	M3	0	0	0	0	0	0	0	0	0	1	0	0	1	2	0
Paula	P1	18	18_31	M0	1	0	0	1	1	2	0	1	0	0	0	0	0	6	6
Paula	P1	18	18_35	M2	0	0	0	0	0	0	0	0	0	0	0	0	1	1	0
Paula	P1	18	18_57	M1	0	0	0	0	0	1	0	0	0	0	0	0	0	1	1
Paula	P1	19	19_120	M1	0	0	0	0	0	0	0	0	0	0	0	0	0	0	0
Paula	P1	19	19_45	M0	2	0	0	1	1	0	0	2	0	1	0	0	0	7	6
Paula	P1	19	19_55	M2	0	0	0	0	0	0	0	0	0	3	0	1	0	4	0
Paula	P1	19	19_86	M3	0	0	0	0	0	0	0	0	0	3	0	0	0	3	0
Paula	P1	2	2_110	M1	2	0	0	1	1	2	0	0	1	0	1	1	0	9	6
Paula	P1	2	2_122	M3	1	0	0	0	0	0	0	0	0	0	0	1	2	4	1
Paula	P1	2	2_24	M2	3	0	2	2	1	1	1	0	0	0	0	0	0	10	10
Paula	P1	2	2_93	M0	1	0	0	2	1	2	0	0	0	3	0	1	0	10	6
Paula	P1	20	20_01	M3	0	0	0	0	0	0	0	0	0	3	1	0	0	4	0
Paula	P1	20	20_09	M1	2	0	0	0	0	0	0	1	0	0	0	0	0	3	3
Paula	P1	20	20_132	M2	0	0	0	1	1	3	0	1	0	1	1	0	0	8	6
Paula	P1	20	20_30	M0	1	0	0	0	0	0	0	0	0	0	0	0	0	1	1
Paula	P1	21	21_119	M3	1	0	0	1	1	0	0	1	3	3	1	3	0	14	4
Paula	P1	21	21_129	M1	1	0	0	2	0	0	0	0	0	1	1	0	2	7	3
Paula	P1	21	21_97	M2	2	0	1	2	1	3	0	1	0	3	1	2	1	17	10
Paula	P1	21	21_99	M0	1	0	0	2	1	0	0	1	1	1	1	0	0	8	5
Paula	P1	22	22_05	M1	0	0	0	2	0	0	0	0	0	0	1	2	0	5	2
Paula	P1	22	22_135	M3	2	0	0	3	1	0	0	1	2	0	1	0	0	10	7
Paula	P1	22	22_37	M0	1	0	0	1	1	3	0	0	1	3	0	0	0	10	6
Paula	P1	22	22_98	M2	2	0	0	2	0	3	0	1	1	3	0	0	0	12	8
Paula	P1	23	23_100	M2	0	0	0	0	0	0	0	2	0	0	0	0	0	2	2
Paula	P1	23	23_114	M3	1	0	0	0	0	0	0	1	0	0	0	0	0	2	2
Paula	P1	23	23_29	M0	0	0	0	0	0	0	0	0	0	1	0	0	0	1	0
Paula	P1	23	23_53	M1	1	0	0	1	1	0	0	1	1	0	0	0	0	5	4
Paula	P1	24	24_109	M1	1	0	0	0	0	3	0	0	0	0	1	0	0	5	4
Paula	P1	24	24_13	M2	1	0	0	0	0	1	0	0	0	3	0	0	0	5	2
Paula	P1	24	24_17	M0	1	0	0	0	1	3	0	0	0	3	0	0	1	9	5
Paula	P1	24	24_43	M3	2	0	0	0	0	0	0	0	0	0	0	0	0	2	2
Paula	P1	25	25_136	M3	2	0	1	3	0	3	0	1	0	3	0	0	0	13	10
Paula	P1	25	25_25	M0	1	0	0	2	0	2	0	2	0	0	0	0	0	7	7
Paula	P1	25	25_59	M1	2	0	1	2	1	0	0	2	2	0	0	2	0	12	8
Paula	P1	25	25_64	M2	2	0	2	3	2	0	0	2	2	0	1	2	0	16	11
Paula	P1	26	26_107	M0	1	0	0	0	0	3	0	0	0	0	0	0	0	4	4
Paula	P1	26	26_108	M2	0	0	0	0	0	0	0	3	0	3	0	0	0	6	3
Paula	P1	26	26_137	M1	2	0	0	1	1	0	0	0	1	0	0	0	0	5	4
Paula	P1	26	26_75	M3	0	0	0	0	1	1	0	1	0	0	0	0	0	3	3
Paula	P1	27	27_106	M0	2	0	0	3	0	0	0	1	0	0	0	0	0	6	6
Paula	P1	27	27_47	M1	2	0	2	2	0	2	0	1	0	0	0	2	0	11	9
Paula	P1	27	27_89	M2	1	0	1	2	1	1	0	1	0	0	1	0	0	8	7
Paula	P1	27	27_94	M3	2	0	1	2	0	2	0	1	0	0	0	0	0	8	8
Paula	P1	28	28_03	M3	0	0	0	2	0	2	0	0	0	1	0	0	0	5	4
Paula	P1	28	28_118	M2	1	0	0	0	0	3	0	1	0	0	1	0	0	6	5
Paula	P1	28	28_22	M1	2	0	0	1	1	2	0	1	0	0	0	0	0	7	7
Paula	P1	28	28_80	M0	0	0	0	1	0	0	0	1	0	0	0	0	0	2	2
Paula	P1	29	29_101	M2	2	0	0	2	1	1	0	3	0	1	0	0	0	10	9
Paula	P1	29	29_124	M3	2	0	0	1	0	1	0	3	0	3	0	0	0	10	7
Paula	P1	29	29_15	M1	1	0	0	2	1	2	0	2	0	0	0	0	2	10	8
Paula	P1	29	29_63	M0	0	0	0	1	0	2	0	2	0	0	0	0	0	5	5
Paula	P1	3	3_04	M0	0	0	0	0	0	0	0	1	0	0	0	0	0	1	1
Paula	P1	3	3_11	M2	0	0	0	0	0	0	0	0	0	0	0	0	0	0	0
Paula	P1	3	3_41	M3	1	0	0	0	0	3	0	0	0	3	0	0	0	7	4
Paula	P1	3	3_72	M1	0	0	0	1	0	0	0	0	0	0	0	0	0	1	1
Paula	P1	30	30_121	M0	0	0	0	0	0	0	0	0	0	3	0	0	0	3	0
Paula	P1	30	30_32	M1	0	0	0	0	0	0	0	0	0	0	0	0	1	1	0
Paula	P1	30	30_58	M2	2	0	0	1	1	3	0	0	0	0	0	0	0	7	7
Paula	P1	30	30_76	M3	1	0	0	0	0	0	0	0	0	0	0	0	0	1	1
Paula	P1	31	31_117	M0	0	0	0	2	0	0	0	1	0	0	1	0	0	4	3
Paula	P1	31	31_51	M1	0	0	0	0	0	0	0	0	0	0	0	1	0	1	0
Paula	P1	31	31_60	M2	0	0	0	0	0	0	0	0	0	0	0	0	0	0	0
Paula	P1	31	31_77	M3	1	0	0	0	0	0	0	0	0	3	0	0	0	4	1
Paula	P1	32	32_16	M0	0	0	0	0	0	0	0	0	0	1	0	0	0	1	0
Paula	P1	32	32_18	M3	0	0	0	0	0	0	0	1	0	3	0	0	2	6	1
Paula	P1	32	32_54	M1	0	0	0	0	0	0	0	1	1	1	0	0	2	5	1
Paula	P1	32	32_81	M2	0	0	0	0	0	2	0	0	0	0	0	0	0	2	2
Paula	P1	33	33_113	M3	1	0	0	0	0	0	0	0	0	3	0	0	2	6	1
Paula	P1	33	33_34	M2	0	0	0	2	0	0	0	1	0	0	0	0	0	3	3
Paula	P1	33	33_40	M0	0	0	0	0	0	0	0	0	0	1	0	0	0	1	0
Paula	P1	33	33_65	M1	0	0	0	0	0	0	0	1	1	1	0	0	2	5	1
Paula	P1	36	36_138	M1	0	0	0	0	0	0	1	0	0	0	0	1	0	2	1
Paula	P1	36	36_144	M2	1	0	0	0	0	3	0	0	0	0	0	0	0	4	4
Paula	P1	36	36_179	M0	0	0	0	0	0	0	1	0	0	0	0	0	0	1	1
Paula	P1	36	36_185	M3	1	0	0	0	0	0	0	0	1	3	0	0	0	5	1
Paula	P1	37	37_140	M2	0	0	0	0	0	3	0	1	1	3	1	0	0	9	4
Paula	P1	37	37_148	M1	0	0	0	0	0	3	0	0	3	2	2	0	0	10	3
Paula	P1	37	37_160	M0	0	0	0	0	0	0	0	0	1	1	0	0	0	2	0
Paula	P1	37	37_176	M3	2	0	0	0	0	3	1	1	1	2	1	0	0	11	7
Paula	P1	38	38_161	M1	0	0	0	0	0	3	0	1	0	0	1	0	0	5	4
Paula	P1	38	38_172	M0	0	0	0	0	0	0	0	0	0	1	0	0	0	1	0
Paula	P1	38	38_174	M2	0	0	0	0	0	0	1	0	0	0	0	0	0	1	1
Paula	P1	38	38_190	M3	0	0	0	0	0	0	0	2	0	0	0	0	0	2	2
Paula	P1	39	39_147	M3	1	0	0	1	0	2	0	2	0	0	0	0	0	6	6
Paula	P1	39	39_168	M0	2	0	0	0	0	3	0	1	0	3	0	0	0	9	6
Paula	P1	39	39_184	M2	0	0	0	0	0	1	0	1	0	0	0	0	0	2	2
Paula	P1	39	39_189	M1	0	0	0	0	0	3	0	1	0	0	1	0	0	5	4
Paula	P1	4	4_112	M3	1	0	0	0	0	3	0	0	0	3	0	0	0	7	4
Paula	P1	4	4_14	M2	2	0	0	1	0	0	0	0	0	3	0	1	0	7	3
Paula	P1	4	4_36	M1	0	0	0	1	1	1	0	1	0	0	0	0	0	4	4
Paula	P1	4	4_78	M0	0	0	0	0	0	1	2	0	0	3	0	0	0	6	3
Paula	P1	40	40_143	M2	0	0	0	0	2	0	0	1	0	0	0	0	0	3	3
Paula	P1	40	40_152	M0	1	0	0	0	0	2	0	0	0	0	0	0	0	3	3
Paula	P1	40	40_153	M1	2	0	0	0	1	1	0	2	0	0	3	0	0	9	6
Paula	P1	40	40_164	M3	1	0	0	0	1	1	0	0	0	0	0	0	0	3	3
Paula	P1	41	41_149	M0	1	0	0	0	0	2	0	1	0	0	0	0	0	4	4
Paula	P1	41	41_158	M1	1	0	0	0	1	3	0	2	0	0	1	0	0	8	7
Paula	P1	41	41_159	M3	1	0	0	0	1	0	0	2	0	0	0	0	0	4	4
Paula	P1	41	41_166	M2	1	0	0	0	1	3	0	2	0	0	0	0	0	7	7
Paula	P1	42	42_141	M3	1	0	0	0	1	2	0	2	0	0	0	0	0	6	6
Paula	P1	42	42_150	M0	0	0	0	0	0	0	0	0	0	0	0	0	0	0	0
Paula	P1	42	42_151	M2	0	0	0	0	1	3	0	1	0	0	0	0	0	5	5
Paula	P1	42	42_175	M1	0	0	0	0	0	0	0	2	0	0	1	0	0	3	2
Paula	P1	43	43_142	M2	1	0	0	0	1	3	0	2	0	0	0	0	0	7	7
Paula	P1	43	43_157	M0	1	0	0	0	0	0	0	1	0	1	0	0	0	3	2
Paula	P1	43	43_163	M3	0	0	0	0	0	2	0	1	0	0	0	0	0	3	3
Paula	P1	43	43_187	M1	1	0	0	0	0	3	0	1	1	1	0	0	0	7	5
Paula	P1	44	44_155	M0	0	0	0	0	0	0	0	0	0	3	0	0	0	3	0
Paula	P1	44	44_156	M3	2	1	1	3	2	3	0	0	0	1	0	0	0	13	12
Paula	P1	44	44_178	M2	0	0	0	2	0	1	0	3	0	0	0	0	0	6	6
Paula	P1	44	44_183	M1	1	0	0	0	0	1	0	1	0	0	0	0	0	3	3
Paula	P1	5	5_123	M3	1	0	0	0	0	2	0	0	0	0	0	0	0	3	3
Paula	P1	5	5_133	M2	1	0	0	0	0	3	0	2	0	3	1	0	0	10	6
Paula	P1	5	5_87	M0	0	0	0	0	0	0	0	0	0	0	1	0	0	1	0
Paula	P1	5	5_95	M1	0	0	0	0	0	0	0	1	0	0	1	0	0	2	1
Paula	P1	6	6_111	M1	1	0	0	0	0	1	0	3	1	0	0	0	0	6	5
Paula	P1	6	6_127	M3	1	0	0	1	0	2	0	2	0	0	0	0	0	6	6
Paula	P1	6	6_130	M0	2	0	0	2	0	2	0	2	0	0	0	0	0	8	8
Paula	P1	6	6_67	M2	0	0	0	0	0	0	0	0	0	0	0	0	0	0	0
Paula	P1	7	7_105	M2	1	0	0	2	1	2	0	1	0	0	1	0	0	8	7
Paula	P1	7	7_125	M3	2	0	1	1	1	1	0	1	1	3	0	0	0	11	7
Paula	P1	7	7_28	M1	1	0	0	1	0	1	0	0	3	0	1	1	0	8	3
Paula	P1	7	7_91	M0	1	0	0	2	0	0	0	1	0	3	0	0	0	7	4
Paula	P1	8	8_07	M3	1	0	0	0	0	0	0	1	0	1	0	0	0	3	2
Paula	P1	8	8_105	M0	0	0	0	0	0	0	0	0	0	0	0	0	0	0	0
Paula	P1	8	8_128	M2	0	0	0	1	1	1	0	1	0	3	0	0	0	7	4
Paula	P1	8	8_66	M1	1	0	0	1	1	0	1	1	0	0	1	0	0	6	5
Paula	P1	9	9_23	M1	1	0	0	1	0	1	0	0	0	1	1	0	0	5	3
Paula	P1	9	9_71	M3	0	0	0	1	0	3	0	1	0	1	0	1	0	7	5
Paula	P1	9	9_79	M0	2	0	0	1	1	2	0	0	0	0	0	1	0	7	6
Paula	P1	9	9_96	M2	1	0	0	1	0	0	0	0	0	0	1	0	0	3	2
Charlotte	P1	1	1_104	M3	0	0	0	0	0	0	0	0	0	0	0	0	0	0	0
Charlotte	P1	1	1_26	M1	0	0	0	0	0	1	0	0	0	0	0	0	0	1	1
Charlotte	P1	1	1_38	M2	0	0	0	0	0	0	0	0	0	0	1	0	0	1	0
Charlotte	P1	1	1_62	M0	0	0	0	0	0	0	0	0	0	0	1	0	0	1	0
Charlotte	P1	10	10_08	M0	0	0	0	0	0	1	0	0	0	1	0	0	0	2	1
Charlotte	P1	10	10_126	M3	0	0	0	1	0	0	0	0	0	3	0	0	0	4	1
Charlotte	P1	10	10_42	M2	0	0	0	2	0	1	0	0	0	1	1	2	0	7	3
Charlotte	P1	10	10_70	M1	0	0	0	1	0	1	0	0	0	3	1	0	0	6	2
Charlotte	P1	11	11_10	M3	0	0	0	2	0	0	0	0	0	3	1	0	0	6	2
Charlotte	P1	11	11_131	M0	0	0	0	0	0	0	0	1	0	0	1	0	0	2	1
Charlotte	P1	11	11_8	M1	0	0	0	1	0	0	0	0	0	0	0	0	0	1	1
Charlotte	P1	11	11_82	M2	0	0	0	1	0	0	0	0	0	1	0	0	0	2	1
Charlotte	P1	12	12_103	M0	0	0	0	3	0	1	0	0	0	0	0	0	0	4	4
Charlotte	P1	12	12_115	M3	0	0	0	0	0	1	0	0	0	0	0	0	0	1	1
Charlotte	P1	12	12_116	M1	0	0	0	0	0	1	0	1	1	0	0	0	0	3	2
Charlotte	P1	12	12_69	M2	1	0	0	0	0	1	0	0	0	0	0	0	0	2	2
Charlotte	P1	13	13_02	M3	0	0	0	0	0	1	0	0	0	1	0	0	0	2	1
Charlotte	P1	13	13_39	M2	0	0	0	0	0	0	0	0	0	3	0	0	1	4	0
Charlotte	P1	13	13_68	M0	0	0	1	0	0	0	0	0	0	0	0	0	0	1	1
Charlotte	P1	13	13_84	M1	0	0	0	0	0	0	0	0	0	0	0	0	1	1	0
Charlotte	P1	14	14_06	M3	0	0	0	1	0	0	0	0	0	0	0	2	0	3	1
Charlotte	P1	14	14_46	M0	0	0	0	0	0	0	0	0	0	0	0	0	2	2	0
Charlotte	P1	14	14_83	M1	0	0	0	1	0	0	0	0	0	0	1	1	0	3	1
Charlotte	P1	14	14_88	M2	0	0	0	0	0	0	0	0	0	0	0	1	0	1	0
Charlotte	P1	15	15_21	M2	0	1	0	1	1	0	0	0	0	0	1	0	0	4	3
Charlotte	P1	15	15_49	M3	0	0	0	0	0	0	0	0	0	0	0	1	0	1	0
Charlotte	P1	15	15_52	M0	0	0	0	0	1	0	0	0	1	0	0	0	0	2	1
Charlotte	P1	15	15_61	M1	0	0	0	0	1	0	0	0	0	0	0	0	0	1	1
Charlotte	P1	16	16_137	M3	0	0	0	0	0	1	0	0	0	0	0	1	0	2	1
Charlotte	P1	16	16_19	M1	0	0	0	1	0	0	0	0	0	0	1	0	0	2	1
Charlotte	P1	16	16_27	M0	0	0	0	0	0	0	0	0	0	3	0	1	0	4	0
Charlotte	P1	16	16_90	M2	0	0	0	0	0	2	0	0	0	0	0	0	0	2	2
Charlotte	P1	17	17_20	M3	0	0	0	0	0	1	0	0	0	3	0	0	0	4	1
Charlotte	P1	17	17_44	M0	0	0	0	0	0	0	0	0	1	1	0	1	0	3	0
Charlotte	P1	17	17_85	M1	0	0	0	1	0	1	0	1	0	3	0	0	0	6	3
Charlotte	P1	17	17_92	M2	0	0	0	0	0	0	0	0	1	3	0	0	0	4	0
Charlotte	P1	18	18_12	M3	0	0	0	0	0	1	0	0	0	1	0	0	1	3	1
Charlotte	P1	18	18_31	M0	0	0	0	1	0	2	0	0	0	0	0	0	0	3	3
Charlotte	P1	18	18_35	M2	0	0	0	1	0	2	0	0	0	0	0	0	1	4	3
Charlotte	P1	18	18_57	M1	0	0	0	0	0	1	0	0	0	0	0	0	0	1	1
Charlotte	P1	19	19_120	M1	0	0	0	0	0	0	0	0	0	0	0	0	0	0	0
Charlotte	P1	19	19_45	M0	0	0	0	0	0	0	0	0	0	1	0	0	0	1	0
Charlotte	P1	19	19_55	M2	0	0	0	0	0	0	0	0	0	3	0	1	0	4	0
Charlotte	P1	19	19_86	M3	0	0	0	1	0	2	0	0	0	3	0	0	0	6	3
Charlotte	P1	2	2_110	M1	2	0	0	2	0	2	0	0	1	0	1	1	0	9	6
Charlotte	P1	2	2_122	M3	0	0	0	0	0	0	0	0	0	0	0	1	2	3	0
Charlotte	P1	2	2_24	M2	0	0	0	1	1	1	0	0	0	0	0	0	0	3	3
Charlotte	P1	2	2_93	M0	0	0	0	2	0	2	0	0	0	3	0	1	0	8	4
Charlotte	P1	20	20_01	M3	0	0	0	0	0	0	0	1	0	3	1	0	0	5	1
Charlotte	P1	20	20_09	M1	0	0	0	0	0	0	0	0	0	0	0	0	0	0	0
Charlotte	P1	20	20_132	M2	0	0	0	1	0	2	0	0	0	1	1	0	0	5	3
Charlotte	P1	20	20_30	M0	0	0	0	0	0	0	0	0	0	0	0	0	0	0	0
Charlotte	P1	21	21_119	M3	0	0	0	1	0	0	0	0	3	3	1	3	0	11	1
Charlotte	P1	21	21_129	M1	2	0	0	2	0	0	0	0	0	1	1	0	2	8	4
Charlotte	P1	21	21_97	M2	2	0	1	3	1	3	0	1	0	3	1	2	1	18	11
Charlotte	P1	21	21_99	M0	0	0	0	2	1	0	0	0	1	1	1	0	0	6	3
Charlotte	P1	22	22_05	M1	0	0	0	2	0	0	0	1	0	0	1	2	0	6	3
Charlotte	P1	22	22_135	M3	2	0	1	2	2	2	0	0	2	0	1	0	0	12	9
Charlotte	P1	22	22_37	M0	0	0	0	1	0	2	0	0	1	3	0	0	0	7	3
Charlotte	P1	22	22_98	M2	0	0	0	2	0	3	0	0	1	3	0	0	0	9	5
Charlotte	P1	23	23_100	M2	0	0	0	0	0	0	0	0	0	0	0	0	0	0	0
Charlotte	P1	23	23_114	M3	0	0	0	0	0	0	0	0	0	0	0	0	0	0	0
Charlotte	P1	23	23_29	M0	0	0	0	0	0	0	0	0	0	1	0	0	0	1	0
Charlotte	P1	23	23_53	M1	0	0	0	0	0	0	0	0	1	0	0	0	0	1	0
Charlotte	P1	24	24_109	M1	0	0	0	0	0	2	0	0	0	0	1	0	0	3	2
Charlotte	P1	24	24_13	M2	0	0	0	0	0	0	0	0	0	3	0	0	0	3	0
Charlotte	P1	24	24_17	M0	0	0	0	0	0	2	0	0	0	3	0	0	1	6	2
Charlotte	P1	24	24_43	M3	0	0	0	0	0	0	0	0	0	0	0	0	0	0	0
Charlotte	P1	25	25_136	M3	0	0	0	2	0	3	3	0	0	3	0	0	0	11	8
Charlotte	P1	25	25_25	M0	0	0	0	2	0	0	0	1	0	0	0	0	0	3	3
Charlotte	P1	25	25_59	M1	1	0	1	2	1	0	0	1	2	0	0	2	0	10	6
Charlotte	P1	25	25_64	M2	1	0	2	2	1	0	0	1	2	0	1	2	0	12	7
Charlotte	P1	26	26_107	M0	0	0	0	0	0	0	0	0	0	0	0	0	0	0	0
Charlotte	P1	26	26_108	M2	0	0	0	0	0	1	0	0	0	3	0	0	0	4	1
Charlotte	P1	26	26_137	M1	0	0	0	0	0	0	0	1	1	0	0	0	0	2	1
Charlotte	P1	26	26_75	M3	0	0	0	0	0	0	0	0	0	0	0	0	0	0	0
Charlotte	P1	27	27_106	M0	0	0	0	1	0	0	0	0	0	0	0	0	0	1	1
Charlotte	P1	27	27_47	M1	0	0	0	1	0	0	0	0	0	0	0	2	0	3	1
Charlotte	P1	27	27_89	M2	0	0	1	1	0	0	0	0	0	0	1	0	0	3	2
Charlotte	P1	27	27_94	M3	0	0	0	2	0	2	0	0	0	0	0	0	0	4	4
Charlotte	P1	28	28_03	M3	0	0	0	0	0	0	0	1	0	1	0	0	0	2	1
Charlotte	P1	28	28_118	M2	0	0	0	0	0	1	0	1	0	0	1	0	0	3	2
Charlotte	P1	28	28_22	M1	0	0	0	0	0	0	0	1	0	0	0	0	0	1	1
Charlotte	P1	28	28_80	M0	0	0	0	0	0	0	0	0	0	0	0	0	0	0	0
Charlotte	P1	29	29_101	M2	0	0	0	1	0	0	0	0	0	1	0	0	0	2	1
Charlotte	P1	29	29_124	M3	0	0	0	0	0	0	0	3	0	3	0	0	0	6	3
Charlotte	P1	29	29_15	M1	0	0	0	2	0	0	0	1	0	0	0	0	2	5	3
Charlotte	P1	29	29_63	M0	0	0	0	0	0	2	0	0	0	0	0	0	0	2	2
Charlotte	P1	3	3_04	M0	0	0	0	0	0	0	0	0	0	0	0	0	0	0	0
Charlotte	P1	3	3_11	M2	0	0	0	0	0	1	0	0	0	0	0	0	0	1	1
Charlotte	P1	3	3_41	M3	0	0	0	1	0	3	0	1	0	3	0	0	0	8	5
Charlotte	P1	3	3_72	M1	0	0	0	1	0	0	0	0	0	0	0	0	0	1	1
Charlotte	P1	30	30_121	M0	0	0	0	0	0	0	0	0	0	3	0	0	0	3	0
Charlotte	P1	30	30_32	M1	0	0	0	0	0	0	0	0	0	0	0	0	1	1	0
Charlotte	P1	30	30_58	M2	0	0	0	0	0	2	0	0	0	0	0	0	0	2	2
Charlotte	P1	30	30_76	M3	0	0	0	0	0	1	0	0	0	0	0	0	0	1	1
Charlotte	P1	31	31_117	M0	0	0	0	0	0	0	1	0	0	0	1	0	0	2	1
Charlotte	P1	31	31_51	M1	0	0	0	0	0	0	0	0	0	0	0	1	0	1	0
Charlotte	P1	31	31_60	M2	0	0	0	0	0	0	0	0	0	0	0	0	0	0	0
Charlotte	P1	31	31_77	M3	0	0	0	0	0	0	1	0	0	3	0	0	0	4	1
Charlotte	P1	32	32_16	M0	0	0	0	0	0	0	0	0	0	1	0	0	0	1	0
Charlotte	P1	32	32_18	M3	0	0	0	0	0	0	0	0	0	3	0	0	2	5	0
Charlotte	P1	32	32_54	M1	0	0	0	0	0	0	0	0	1	1	0	0	2	4	0
Charlotte	P1	32	32_81	M2	0	0	0	0	0	0	0	0	0	0	0	0	0	0	0
Charlotte	P1	33	33_113	M3	0	0	0	0	0	0	0	0	0	3	0	0	2	5	0
Charlotte	P1	33	33_34	M2	0	0	0	0	0	0	1	0	0	0	0	0	0	1	1
Charlotte	P1	33	33_40	M0	0	0	0	0	0	0	0	0	0	1	0	0	0	1	0
Charlotte	P1	33	33_65	M1	0	0	0	0	0	0	0	1	1	1	0	0	2	5	1
Charlotte	P1	36	36_138	M1	0	0	0	0	0	0	0	0	0	0	0	1	0	1	0
Charlotte	P1	36	36_144	M2	0	0	0	0	0	0	0	0	0	0	0	0	0	0	0
Charlotte	P1	36	36_179	M0	0	0	0	0	0	0	0	0	0	0	0	0	0	0	0
Charlotte	P1	36	36_185	M3	0	0	0	0	0	0	0	0	1	3	0	0	0	4	0
Charlotte	P1	37	37_140	M2	0	0	0	0	0	1	0	0	1	3	1	0	0	6	1
Charlotte	P1	37	37_148	M1	0	0	0	0	0	2	0	0	3	2	2	0	0	9	2
Charlotte	P1	37	37_160	M0	0	0	0	0	0	0	0	0	1	1	0	0	0	2	0
Charlotte	P1	37	37_176	M3	0	0	0	0	0	3	0	0	1	2	1	0	0	7	3
Charlotte	P1	38	38_161	M1	0	0	0	0	0	1	0	0	0	0	1	0	0	2	1
Charlotte	P1	38	38_172	M0	0	0	0	0	0	1	0	0	0	1	0	0	0	2	1
Charlotte	P1	38	38_174	M2	0	0	0	0	0	1	0	0	0	0	0	0	0	1	1
Charlotte	P1	38	38_190	M3	0	0	0	0	0	1	0	0	0	0	0	0	0	1	1
Charlotte	P1	39	39_147	M3	0	0	0	0	0	0	0	0	0	0	0	0	0	0	0
Charlotte	P1	39	39_168	M0	0	0	0	0	0	3	0	0	0	3	0	0	0	6	3
Charlotte	P1	39	39_184	M2	0	0	0	0	0	0	0	1	0	0	0	0	0	1	1
Charlotte	P1	39	39_189	M1	0	0	0	0	0	3	0	1	0	0	1	0	0	5	4
Charlotte	P1	4	4_112	M3	0	0	0	0	0	3	0	0	0	3	0	0	0	6	3
Charlotte	P1	4	4_14	M2	0	0	0	0	0	3	0	0	0	3	0	1	0	7	3
Charlotte	P1	4	4_36	M1	0	0	0	0	0	3	0	1	0	0	0	0	0	4	4
Charlotte	P1	4	4_78	M0	0	0	0	0	0	2	0	0	0	3	0	0	0	5	2
Charlotte	P1	40	40_143	M2	0	0	0	0	0	2	0	1	0	0	0	0	0	3	3
Charlotte	P1	40	40_152	M0	0	0	0	0	0	1	0	0	0	0	0	0	0	1	1
Charlotte	P1	40	40_153	M1	0	0	0	0	1	2	0	2	0	0	3	0	0	8	5
Charlotte	P1	40	40_164	M3	0	0	0	0	0	0	0	0	0	0	0	0	0	0	0
Charlotte	P1	41	41_149	M0	1	0	0	0	0	2	0	1	0	0	0	0	0	4	4
Charlotte	P1	41	41_158	M1	1	0	0	0	2	3	1	2	0	0	1	0	0	10	9
Charlotte	P1	41	41_159	M3	0	0	0	0	0	0	0	1	0	0	0	0	0	1	1
Charlotte	P1	41	41_166	M2	0	0	0	0	0	1	0	1	0	0	0	0	0	2	2
Charlotte	P1	42	42_141	M3	0	0	0	0	0	1	0	0	0	0	0	0	0	1	1
Charlotte	P1	42	42_150	M0	0	0	0	0	0	0	0	0	0	0	0	0	0	0	0
Charlotte	P1	42	42_151	M2	0	0	0	0	0	3	0	1	0	0	0	0	0	4	4
Charlotte	P1	42	42_175	M1	0	0	0	0	0	0	0	0	0	0	1	0	0	1	0
Charlotte	P1	43	43_142	M2	0	0	0	0	0	1	0	0	0	0	0	0	0	1	1
Charlotte	P1	43	43_157	M0	0	0	0	0	0	1	0	0	0	1	0	0	0	2	1
Charlotte	P1	43	43_163	M3	0	0	0	0	0	1	0	0	0	0	0	0	0	1	1
Charlotte	P1	43	43_187	M1	0	0	0	0	0	1	0	0	1	1	0	0	0	3	1
Charlotte	P1	44	44_155	M0	0	0	0	0	0	1	0	1	0	3	0	0	0	5	2
Charlotte	P1	44	44_156	M3	0	1	0	1	0	3	0	1	0	1	0	0	0	7	6
Charlotte	P1	44	44_178	M2	0	0	0	0	0	2	0	3	0	0	0	0	0	5	5
Charlotte	P1	44	44_183	M1	0	1	0	0	0	1	0	1	0	0	0	0	0	3	3
Charlotte	P1	5	5_123	M3	0	0	0	0	0	0	0	0	0	0	0	0	0	0	0
Charlotte	P1	5	5_133	M2	0	0	0	0	0	1	0	0	0	3	1	0	0	5	1
Charlotte	P1	5	5_87	M0	0	0	0	0	0	0	0	0	0	0	1	0	0	1	0
Charlotte	P1	5	5_95	M1	0	0	0	0	0	0	0	1	0	0	1	0	0	2	1
Charlotte	P1	6	6_111	M1	0	0	0	2	0	3	0	1	1	0	0	0	0	7	6
Charlotte	P1	6	6_127	M3	1	0	0	1	0	2	0	1	0	0	0	0	0	5	5
Charlotte	P1	6	6_130	M0	1	0	0	2	1	2	0	1	0	0	0	0	0	7	7
Charlotte	P1	6	6_67	M2	0	0	0	1	0	0	0	0	0	0	0	0	0	1	1
Charlotte	P1	7	7_105	M2	1	0	0	2	1	3	0	1	0	0	1	0	0	9	8
Charlotte	P1	7	7_125	M3	0	0	0	2	0	0	0	0	1	3	0	0	0	6	2
Charlotte	P1	7	7_28	M1	0	0	0	1	1	0	0	0	3	0	1	1	0	7	2
Charlotte	P1	7	7_91	M0	0	0	0	2	1	0	0	1	0	3	0	0	0	7	4
Charlotte	P1	8	8_07	M3	0	0	0	0	0	0	0	0	0	1	0	0	0	1	0
Charlotte	P1	8	8_105	M0	0	0	0	0	0	0	0	0	0	0	0	0	0	0	0
Charlotte	P1	8	8_128	M2	0	0	0	0	0	1	0	1	0	3	0	0	0	5	2
Charlotte	P1	8	8_66	M1	0	0	0	0	0	0	0	1	0	0	1	0	0	2	1
Charlotte	P1	9	9_23	M1	0	0	0	2	0	0	0	0	0	1	1	0	0	4	2
Charlotte	P1	9	9_71	M3	0	0	0	1	0	0	0	0	0	1	0	1	0	3	1
Charlotte	P1	9	9_79	M0	0	0	0	1	0	3	0	0	0	0	0	1	0	5	4
Charlotte	P1	9	9_96	M2	0	0	0	1	0	0	0	0	0	0	1	0	0	2	1
Laura	P1	1	1_104	M3	0	0	0	0	0	0	0	0	0	0	0	0	0	0	0
Laura	P1	1	1_26	M1	2	0	0	0	0	1	0	0	0	0	0	0	0	3	3
Laura	P1	1	1_38	M2	0	0	0	1	0	0	0	0	0	0	1	0	0	2	1
Laura	P1	1	1_62	M0	1	0	0	0	0	1	0	0	0	0	1	0	0	3	2
Laura	P1	10	10_08	M0	0	0	0	2	0	0	0	0	0	1	0	0	0	3	2
Laura	P1	10	10_126	M3	0	0	0	0	0	0	0	1	0	3	0	0	0	4	1
Laura	P1	10	10_42	M2	2	0	0	2	0	3	0	1	0	1	1	2	0	12	8
Laura	P1	10	10_70	M1	2	0	0	2	3	1	1	1	0	3	1	0	0	14	10
Laura	P1	11	11_10	M3	0	0	2	2	1	3	0	0	0	3	1	0	0	12	8
Laura	P1	11	11_131	M0	0	0	0	0	0	1	0	1	0	0	1	0	0	3	2
Laura	P1	11	11_8	M1	1	0	2	1	1	0	1	0	0	0	0	0	0	6	6
Laura	P1	11	11_82	M2	0	0	0	1	0	3	0	1	0	1	0	0	0	6	5
Laura	P1	12	12_103	M0	0	0	0	0	0	1	0	0	0	0	0	0	0	1	1
Laura	P1	12	12_115	M3	1	0	0	0	0	1	0	1	0	0	0	0	0	3	3
Laura	P1	12	12_116	M1	2	0	0	0	0	3	0	1	1	0	0	0	0	7	6
Laura	P1	12	12_69	M2	1	0	0	0	0	1	0	0	0	0	0	0	0	2	2
Laura	P1	13	13_02	M3	0	0	0	0	0	0	0	0	0	1	0	0	0	1	0
Laura	P1	13	13_39	M2	0	0	0	0	0	0	0	0	0	3	0	0	1	4	0
Laura	P1	13	13_68	M0	1	0	1	0	0	1	0	1	0	0	0	0	0	4	4
Laura	P1	13	13_84	M1	1	0	0	0	0	0	0	1	0	0	0	0	1	3	2
Laura	P1	14	14_06	M3	0	0	0	1	1	0	0	1	0	0	0	2	0	5	3
Laura	P1	14	14_46	M0	0	0	0	0	0	0	0	0	0	0	0	0	2	2	0
Laura	P1	14	14_83	M1	1	0	0	0	0	0	0	1	0	0	1	1	0	4	2
Laura	P1	14	14_88	M2	0	0	0	1	0	0	0	0	0	0	0	1	0	2	1
Laura	P1	15	15_21	M2	1	1	0	3	1	0	0	0	0	0	1	0	0	7	6
Laura	P1	15	15_49	M3	0	0	0	0	1	0	0	0	0	0	0	1	0	2	1
Laura	P1	15	15_52	M0	1	0	0	0	1	1	0	0	1	0	0	0	0	4	3
Laura	P1	15	15_61	M1	1	1	1	0	2	0	0	1	0	0	0	0	0	6	6
Laura	P1	16	16_137	M3	0	0	0	0	0	1	0	0	0	0	0	1	0	2	1
Laura	P1	16	16_19	M1	1	0	0	1	1	1	0	1	0	0	1	0	0	6	5
Laura	P1	16	16_27	M0	0	0	0	0	0	1	0	0	0	3	0	1	0	5	1
Laura	P1	16	16_90	M2	0	0	0	1	0	2	0	1	0	0	0	0	0	4	4
Laura	P1	17	17_20	M3	0	0	0	0	0	1	0	0	0	3	0	0	0	4	1
Laura	P1	17	17_44	M0	0	0	0	0	0	0	0	0	1	1	0	1	0	3	0
Laura	P1	17	17_85	M1	2	0	0	1	0	3	0	1	0	3	0	0	0	10	7
Laura	P1	17	17_92	M2	0	0	0	0	0	0	0	0	1	3	0	0	0	4	0
Laura	P1	18	18_12	M3	0	0	0	0	0	0	0	0	0	1	0	0	1	2	0
Laura	P1	18	18_31	M0	1	0	0	1	1	2	0	1	0	0	0	0	0	6	6
Laura	P1	18	18_35	M2	0	0	0	0	0	0	0	0	0	0	0	0	1	1	0
Laura	P1	18	18_57	M1	0	0	0	0	0	1	0	0	0	0	0	0	0	1	1
Laura	P1	19	19_120	M1	0	0	0	0	0	0	0	0	0	0	0	0	0	0	0
Laura	P1	19	19_45	M0	0	0	0	1	1	0	1	2	0	1	0	0	0	6	5
Laura	P1	19	19_55	M2	0	0	0	0	0	0	0	0	0	3	0	1	0	4	0
Laura	P1	19	19_86	M3	0	0	0	0	0	0	0	0	0	3	0	0	0	3	0
Laura	P1	2	2_110	M1	3	0	0	1	2	2	0	0	1	0	1	1	0	11	8
Laura	P1	2	2_122	M3	1	0	0	0	0	0	0	0	0	0	0	1	2	4	1
Laura	P1	2	2_24	M2	2	0	2	2	2	1	3	0	0	0	0	0	0	12	12
Laura	P1	2	2_93	M0	2	0	0	2	1	2	0	0	0	3	0	1	0	11	7
Laura	P1	20	20_01	M3	0	0	0	0	0	0	0	0	0	3	1	0	0	4	0
Laura	P1	20	20_09	M1	0	0	0	0	0	0	0	1	0	0	0	0	0	1	1
Laura	P1	20	20_132	M2	0	0	0	1	1	3	0	1	0	1	1	0	0	8	6
Laura	P1	20	20_30	M0	1	0	0	0	0	0	0	0	0	0	0	0	0	1	1
Laura	P1	21	21_119	M3	1	0	0	1	1	0	0	1	3	3	1	3	0	14	4
Laura	P1	21	21_129	M1	0	0	0	2	0	0	0	0	0	1	1	0	2	6	2
Laura	P1	21	21_97	M2	3	0	1	2	1	3	0	1	0	3	1	2	1	18	11
Laura	P1	21	21_99	M0	2	0	0	2	1	0	0	1	1	1	1	0	0	9	6
Laura	P1	22	22_05	M1	0	0	0	2	0	0	0	0	0	0	1	2	0	5	2
Laura	P1	22	22_135	M3	0	0	0	3	2	0	0	1	2	0	1	0	0	9	6
Laura	P1	22	22_37	M0	1	0	0	1	1	3	0	0	1	3	0	0	0	10	6
Laura	P1	22	22_98	M2	2	0	0	2	0	3	0	1	1	3	0	0	0	12	8
Laura	P1	23	23_100	M2	0	0	0	0	0	0	0	2	0	0	0	0	0	2	2
Laura	P1	23	23_114	M3	1	0	0	0	0	0	0	1	0	0	0	0	0	2	2
Laura	P1	23	23_29	M0	0	0	0	0	0	0	0	0	0	1	0	0	0	1	0
Laura	P1	23	23_53	M1	1	0	0	1	1	0	0	1	1	0	0	0	0	5	4
Laura	P1	24	24_109	M1	2	0	0	0	0	3	0	0	0	0	1	0	0	6	5
Laura	P1	24	24_13	M2	0	0	0	0	0	1	0	0	0	3	0	0	0	4	1
Laura	P1	24	24_17	M0	1	0	0	0	1	3	0	0	0	3	0	0	1	9	5
Laura	P1	24	24_43	M3	0	0	0	0	0	0	0	0	0	0	0	0	0	0	0
Laura	P1	25	25_136	M3	0	0	1	3	0	3	3	1	0	3	0	0	0	14	11
Laura	P1	25	25_25	M0	2	0	0	2	0	2	0	2	0	0	0	0	0	8	8
Laura	P1	25	25_59	M1	3	0	3	2	1	0	0	2	2	0	0	2	0	15	11
Laura	P1	25	25_64	M2	2	0	2	3	3	0	0	2	2	0	1	2	0	17	12
Laura	P1	26	26_107	M0	1	0	0	0	0	3	0	0	0	0	0	0	0	4	4
Laura	P1	26	26_108	M2	0	0	0	0	0	0	0	3	0	3	0	0	0	6	3
Laura	P1	26	26_137	M1	0	0	0	1	1	0	0	0	1	0	0	0	0	3	2
Laura	P1	26	26_75	M3	0	0	0	0	1	1	0	1	0	0	0	0	0	3	3
Laura	P1	27	27_106	M0	2	0	0	3	0	0	0	1	0	0	0	0	0	6	6
Laura	P1	27	27_47	M1	2	0	3	2	0	2	0	1	0	0	0	2	0	12	10
Laura	P1	27	27_89	M2	2	0	1	2	1	1	0	1	0	0	1	0	0	9	8
Laura	P1	27	27_94	M3	2	0	1	2	0	2	0	1	0	0	0	0	0	8	8
Laura	P1	28	28_03	M3	0	0	0	2	0	2	0	0	0	1	0	0	0	5	4
Laura	P1	28	28_118	M2	0	0	0	0	0	3	0	1	0	0	1	0	0	5	4
Laura	P1	28	28_22	M1	2	0	0	1	1	2	1	1	0	0	0	0	0	8	8
Laura	P1	28	28_80	M0	0	0	0	1	0	0	0	1	0	0	0	0	0	2	2
Laura	P1	29	29_101	M2	2	0	0	2	1	1	0	3	0	1	0	0	0	10	9
Laura	P1	29	29_124	M3	0	0	0	1	0	1	0	3	0	3	0	0	0	8	5
Laura	P1	29	29_15	M1	2	0	0	2	1	2	0	2	0	0	0	0	2	11	9
Laura	P1	29	29_63	M0	0	0	0	1	0	2	0	2	0	0	0	0	0	5	5
Laura	P1	3	3_04	M0	0	0	0	0	0	0	0	1	0	0	0	0	0	1	1
Laura	P1	3	3_11	M2	0	0	0	0	0	0	0	0	0	0	0	0	0	0	0
Laura	P1	3	3_41	M3	0	0	0	0	0	3	0	0	0	3	0	0	0	6	3
Laura	P1	3	3_72	M1	0	0	0	1	0	0	0	0	0	0	0	0	0	1	1
Laura	P1	30	30_121	M0	0	0	0	0	0	0	0	0	0	3	0	0	0	3	0
Laura	P1	30	30_32	M1	0	0	0	0	0	0	0	0	0	0	0	0	1	1	0
Laura	P1	30	30_58	M2	2	0	0	1	2	3	0	0	0	0	0	0	0	8	8
Laura	P1	30	30_76	M3	1	0	0	0	0	0	0	0	0	0	0	0	0	1	1
Laura	P1	31	31_117	M0	0	0	0	2	0	0	0	1	0	0	1	0	0	4	3
Laura	P1	31	31_51	M1	0	0	0	0	0	0	0	0	0	0	0	1	0	1	0
Laura	P1	31	31_60	M2	0	0	0	0	0	0	0	0	0	0	0	0	0	0	0
Laura	P1	31	31_77	M3	1	0	0	0	0	0	0	0	0	3	0	0	0	4	1
Laura	P1	32	32_16	M0	0	0	0	0	0	0	0	0	0	1	0	0	0	1	0
Laura	P1	32	32_18	M3	0	0	0	0	0	0	0	1	0	3	0	0	2	6	1
Laura	P1	32	32_54	M1	0	0	0	0	0	0	0	1	1	1	0	0	2	5	1
Laura	P1	32	32_81	M2	0	0	0	0	0	2	0	0	0	0	0	0	0	2	2
Laura	P1	33	33_113	M3	1	0	0	0	0	0	0	0	0	3	0	0	2	6	1
Laura	P1	33	33_34	M2	0	0	0	2	0	0	0	1	0	0	0	0	0	3	3
Laura	P1	33	33_40	M0	0	0	0	0	0	0	0	0	0	1	0	0	0	1	0
Laura	P1	33	33_65	M1	0	0	0	0	0	0	0	1	1	1	0	0	2	5	1
Laura	P1	36	36_138	M1	0	0	0	0	0	0	0	0	0	0	0	1	0	1	0
Laura	P1	36	36_144	M2	1	0	0	0	0	3	0	0	0	0	0	0	0	4	4
Laura	P1	36	36_179	M0	0	0	0	0	0	0	0	0	0	0	0	0	0	0	0
Laura	P1	36	36_185	M3	1	0	0	0	0	0	0	0	1	3	0	0	0	5	1
Laura	P1	37	37_140	M2	0	0	0	0	0	3	0	1	1	3	1	0	0	9	4
Laura	P1	37	37_148	M1	0	0	0	0	0	3	0	0	3	2	2	0	0	10	3
Laura	P1	37	37_160	M0	0	0	0	0	0	0	0	0	1	1	0	0	0	2	0
Laura	P1	37	37_176	M3	2	0	0	0	0	3	0	1	1	2	1	0	0	10	6
Laura	P1	38	38_161	M1	0	0	0	0	0	3	0	1	0	0	1	0	0	5	4
Laura	P1	38	38_172	M0	0	0	0	0	0	0	0	0	0	1	0	0	0	1	0
Laura	P1	38	38_174	M2	0	0	0	0	0	0	0	0	0	0	0	0	0	0	0
Laura	P1	38	38_190	M3	0	0	0	0	0	0	0	2	0	0	0	0	0	2	2
Laura	P1	39	39_147	M3	1	0	0	1	0	2	0	2	0	0	0	0	0	6	6
Laura	P1	39	39_168	M0	1	0	0	0	0	3	0	1	0	3	0	0	0	8	5
Laura	P1	39	39_184	M2	0	0	0	0	0	1	0	1	0	0	0	0	0	2	2
Laura	P1	39	39_189	M1	0	0	0	0	0	3	0	1	0	0	1	0	0	5	4
Laura	P1	4	4_112	M3	1	0	0	0	1	3	0	0	0	3	0	0	0	8	5
Laura	P1	4	4_14	M2	1	0	0	1	0	0	0	0	0	3	0	1	0	6	2
Laura	P1	4	4_36	M1	0	0	0	1	1	1	0	1	0	0	0	0	0	4	4
Laura	P1	4	4_78	M0	0	0	0	0	0	1	0	0	0	3	0	0	0	4	1
Laura	P1	40	40_143	M2	0	0	0	0	2	0	0	1	0	0	0	0	0	3	3
Laura	P1	40	40_152	M0	1	0	0	0	0	2	0	0	0	0	0	0	0	3	3
Laura	P1	40	40_153	M1	1	0	0	0	1	1	0	2	0	0	3	0	0	8	5
Laura	P1	40	40_164	M3	1	0	0	0	1	1	0	0	0	0	0	0	0	3	3
Laura	P1	41	41_149	M0	1	0	0	0	0	2	0	1	0	0	0	0	0	4	4
Laura	P1	41	41_158	M1	1	0	0	0	2	3	1	2	0	0	1	0	0	10	9
Laura	P1	41	41_159	M3	1	0	0	0	1	0	0	2	0	0	0	0	0	4	4
Laura	P1	41	41_166	M2	1	0	0	0	1	3	0	2	0	0	0	0	0	7	7
Laura	P1	42	42_141	M3	1	0	0	0	1	2	0	2	0	0	0	0	0	6	6
Laura	P1	42	42_150	M0	0	0	0	0	0	0	0	0	0	0	0	0	0	0	0
Laura	P1	42	42_151	M2	0	0	0	0	1	3	0	1	0	0	0	0	0	5	5
Laura	P1	42	42_175	M1	0	0	0	0	0	0	0	2	0	0	1	0	0	3	2
Laura	P1	43	43_142	M2	1	0	0	0	1	3	0	2	0	0	0	0	0	7	7
Laura	P1	43	43_157	M0	1	0	0	0	0	0	0	1	0	1	0	0	0	3	2
Laura	P1	43	43_163	M3	0	0	0	0	0	2	0	1	0	0	0	0	0	3	3
Laura	P1	43	43_187	M1	1	0	0	0	0	3	0	1	1	1	0	0	0	7	5
Laura	P1	44	44_155	M0	0	0	0	0	0	0	0	0	0	3	0	0	0	3	0
Laura	P1	44	44_156	M3	3	1	1	3	2	3	3	0	0	1	0	0	0	17	16
Laura	P1	44	44_178	M2	0	0	0	2	0	1	0	3	0	0	0	0	0	6	6
Laura	P1	44	44_183	M1	1	0	0	0	0	1	0	1	0	0	0	0	0	3	3
Laura	P1	5	5_123	M3	0	0	0	1	0	2	0	0	0	0	0	0	0	3	3
Laura	P1	5	5_133	M2	2	0	0	0	1	3	0	2	0	3	1	0	0	12	8
Laura	P1	5	5_87	M0	0	0	0	0	0	0	0	0	0	0	1	0	0	1	0
Laura	P1	5	5_95	M1	0	0	0	1	0	0	0	1	0	0	1	0	0	3	2
Laura	P1	6	6_111	M1	2	0	0	0	0	1	0	3	1	0	0	0	0	7	6
Laura	P1	6	6_127	M3	1	0	0	1	1	2	0	2	0	0	0	0	0	7	7
Laura	P1	6	6_130	M0	2	0	0	2	1	2	0	2	0	0	0	0	0	9	9
Laura	P1	6	6_67	M2	0	0	0	1	0	0	0	0	0	0	0	0	0	1	1
Laura	P1	7	7_105	M2	1	0	0	2	1	2	0	1	0	0	1	0	0	8	7
Laura	P1	7	7_125	M3	2	0	1	1	1	1	0	1	1	3	0	0	0	11	7
Laura	P1	7	7_28	M1	2	0	0	1	0	1	0	0	3	0	1	1	0	9	4
Laura	P1	7	7_91	M0	1	0	0	2	0	0	0	1	0	3	0	0	0	7	4
Laura	P1	8	8_07	M3	0	0	0	0	0	0	0	1	0	1	0	0	0	2	1
Laura	P1	8	8_105	M0	0	0	0	0	0	0	0	0	0	0	0	0	0	0	0
Laura	P1	8	8_128	M2	0	1	0	1	1	1	0	1	0	3	0	0	0	8	5
Laura	P1	8	8_66	M1	1	0	0	1	1	0	0	1	0	0	1	0	0	5	4
Laura	P1	9	9_23	M1	1	0	0	1	0	1	0	0	0	1	1	0	0	5	3
Laura	P1	9	9_71	M3	0	0	0	1	0	3	0	1	0	1	0	1	0	7	5
Laura	P1	9	9_79	M0	2	0	0	1	1	2	0	0	0	0	0	1	0	7	6
Laura	P1	9	9_96	M2	1	0	0	1	0	0	0	0	0	0	1	0	0	3	2
Miguel	P1	1	1_104	M3	0	0	0	0	0	1	0	0	0	0	0	0	0	1	1
Miguel	P1	1	1_26	M1	1	0	0	0	0	2	0	0	0	0	0	0	0	3	3
Miguel	P1	1	1_38	M2	0	0	0	0	0	0	0	0	0	0	1	0	0	1	0
Miguel	P1	1	1_62	M0	0	0	0	0	0	1	0	0	0	0	1	0	0	2	1
Miguel	P1	10	10_08	M0	2	0	1	2	1	3	0	0	0	1	0	0	0	10	9
Miguel	P1	10	10_126	M3	0	0	0	0	0	0	0	0	0	3	0	0	0	3	0
Miguel	P1	10	10_42	M2	0	0	0	1	0	0	0	0	0	1	1	2	0	5	1
Miguel	P1	10	10_70	M1	2	0	1	2	0	0	0	0	0	3	1	0	0	9	5
Miguel	P1	11	11_10	M3	2	0	0	2	1	3	0	1	0	3	1	0	0	13	9
Miguel	P1	11	11_131	M0	0	0	0	0	0	0	0	0	0	0	1	0	0	1	0
Miguel	P1	11	11_8	M1	1	0	0	1	0	0	0	0	0	0	0	0	0	2	2
Miguel	P1	11	11_82	M2	2	0	0	2	0	3	0	1	0	1	0	0	0	9	8
Miguel	P1	12	12_103	M0	1	0	0	0	0	1	0	0	0	0	0	0	0	2	2
Miguel	P1	12	12_115	M3	2	0	0	0	0	2	0	0	0	0	0	0	0	4	4
Miguel	P1	12	12_116	M1	2	0	0	0	0	3	0	1	1	0	0	0	0	7	6
Miguel	P1	12	12_69	M2	1	0	0	0	0	1	0	0	0	0	0	0	0	2	2
Miguel	P1	13	13_02	M3	0	0	0	0	0	0	0	1	0	1	0	0	0	2	1
Miguel	P1	13	13_39	M2	0	0	0	2	0	0	0	0	0	3	0	0	1	6	2
Miguel	P1	13	13_68	M0	1	0	0	1	1	0	0	1	0	0	0	0	0	4	4
Miguel	P1	13	13_84	M1	1	0	0	0	0	0	0	1	0	0	0	0	1	3	2
Miguel	P1	14	14_06	M3	1	0	0	1	0	1	0	0	0	0	0	2	0	5	3
Miguel	P1	14	14_46	M0	0	0	0	0	0	0	0	0	0	0	0	0	2	2	0
Miguel	P1	14	14_83	M1	0	0	0	0	0	0	0	0	0	0	1	1	0	2	0
Miguel	P1	14	14_88	M2	1	0	0	2	0	1	0	0	0	0	0	1	0	5	4
Miguel	P1	15	15_21	M2	1	1	0	0	0	0	0	0	0	0	1	0	0	3	2
Miguel	P1	15	15_49	M3	1	0	0	1	1	2	0	0	0	0	0	1	0	6	5
Miguel	P1	15	15_52	M0	0	0	0	0	0	0	0	0	1	0	0	0	0	1	0
Miguel	P1	15	15_61	M1	1	0	0	1	0	0	0	0	0	0	0	0	0	2	2
Miguel	P1	16	16_137	M3	2	0	0	2	0	2	0	0	0	0	0	1	0	7	6
Miguel	P1	16	16_19	M1	1	0	0	1	0	2	0	0	0	0	1	0	0	5	4
Miguel	P1	16	16_27	M0	0	0	0	0	0	1	0	0	0	3	0	1	0	5	1
Miguel	P1	16	16_90	M2	0	0	0	2	0	0	0	0	0	0	0	0	0	2	2
Miguel	P1	17	17_20	M3	0	0	0	0	0	0	0	0	0	3	0	0	0	3	0
Miguel	P1	17	17_44	M0	0	0	0	0	0	0	0	0	1	1	0	1	0	3	0
Miguel	P1	17	17_85	M1	1	0	0	1	0	2	0	1	0	3	0	0	0	8	5
Miguel	P1	17	17_92	M2	0	0	0	0	0	0	0	0	1	3	0	0	0	4	0
Miguel	P1	18	18_12	M3	0	0	0	1	0	0	0	0	0	1	0	0	1	3	1
Miguel	P1	18	18_31	M0	1	0	0	2	0	3	0	1	0	0	0	0	0	7	7
Miguel	P1	18	18_35	M2	0	0	0	2	0	0	0	0	0	0	0	0	1	3	2
Miguel	P1	18	18_57	M1	1	0	0	2	0	2	0	0	0	0	0	0	0	5	5
Miguel	P1	19	19_120	M1	1	0	0	1	0	0	0	0	0	0	0	0	0	2	2
Miguel	P1	19	19_45	M0	0	0	0	0	0	0	0	1	0	1	0	0	0	2	1
Miguel	P1	19	19_55	M2	0	0	0	0	0	0	0	0	0	3	0	1	0	4	0
Miguel	P1	19	19_86	M3	1	0	0	1	0	1	0	0	0	3	0	0	0	6	3
Miguel	P1	2	2_110	M1	2	0	0	2	1	3	0	0	1	0	1	1	0	11	8
Miguel	P1	2	2_122	M3	0	0	0	1	0	0	0	0	0	0	0	1	2	4	1
Miguel	P1	2	2_24	M2	2	3	0	3	1	2	3	0	0	0	0	0	0	14	14
Miguel	P1	2	2_93	M0	1	0	0	1	1	2	0	2	0	3	0	1	0	11	7
Miguel	P1	20	20_01	M3	1	0	0	1	0	1	0	1	0	3	1	0	0	8	4
Miguel	P1	20	20_09	M1	1	0	0	0	0	0	0	0	0	0	0	0	0	1	1
Miguel	P1	20	20_132	M2	1	0	0	1	1	3	0	0	0	1	1	0	0	8	6
Miguel	P1	20	20_30	M0	1	0	0	0	0	1	0	0	0	0	0	0	0	2	2
Miguel	P1	21	21_119	M3	1	0	0	1	1	0	0	0	3	3	1	3	0	13	3
Miguel	P1	21	21_129	M1	1	0	0	2	1	0	0	0	0	1	1	0	2	8	4
Miguel	P1	21	21_97	M2	2	0	1	2	1	3	0	1	0	3	1	2	1	17	10
Miguel	P1	21	21_99	M0	1	0	0	2	0	1	0	1	1	1	1	0	0	8	5
Miguel	P1	22	22_05	M1	0	0	0	2	0	0	0	1	0	0	1	2	0	6	3
Miguel	P1	22	22_135	M3	1	0	0	2	0	0	0	0	2	0	1	0	0	6	3
Miguel	P1	22	22_37	M0	1	0	0	0	1	3	0	0	1	3	0	0	0	9	5
Miguel	P1	22	22_98	M2	2	0	0	3	0	1	0	0	1	3	0	0	0	10	6
Miguel	P1	23	23_100	M2	1	0	0	0	0	0	0	1	0	0	0	0	0	2	2
Miguel	P1	23	23_114	M3	1	0	0	1	0	0	0	1	0	0	0	0	0	3	3
Miguel	P1	23	23_29	M0	0	0	0	0	0	0	0	0	0	1	0	0	0	1	0
Miguel	P1	23	23_53	M1	0	0	0	2	0	0	0	0	1	0	0	0	0	3	2
Miguel	P1	24	24_109	M1	2	0	0	2	0	3	0	1	0	0	1	0	0	9	8
Miguel	P1	24	24_13	M2	1	0	0	2	0	2	0	0	0	3	0	0	0	8	5
Miguel	P1	24	24_17	M0	1	0	0	1	0	2	0	0	0	3	0	0	1	8	4
Miguel	P1	24	24_43	M3	0	0	0	1	0	0	0	0	0	0	0	0	0	1	1
Miguel	P1	25	25_136	M3	2	0	0	3	0	3	3	1	0	3	0	0	0	15	12
Miguel	P1	25	25_25	M0	2	0	0	2	1	0	0	1	0	0	0	0	0	6	6
Miguel	P1	25	25_59	M1	1	0	0	2	1	0	0	1	2	0	0	2	0	9	5
Miguel	P1	25	25_64	M2	3	0	0	2	3	2	0	1	2	0	1	2	0	16	11
Miguel	P1	26	26_107	M0	1	0	0	0	0	3	0	0	0	0	0	0	0	4	4
Miguel	P1	26	26_108	M2	0	0	0	0	0	0	0	1	0	3	0	0	0	4	1
Miguel	P1	26	26_137	M1	1	0	0	1	0	0	0	0	1	0	0	0	0	3	2
Miguel	P1	26	26_75	M3	0	0	0	0	0	0	0	1	0	0	0	0	0	1	1
Miguel	P1	27	27_106	M0	1	0	0	1	0	3	0	0	0	0	0	0	0	5	5
Miguel	P1	27	27_47	M1	1	0	0	2	0	0	0	0	0	0	0	2	0	5	3
Miguel	P1	27	27_89	M2	2	0	1	2	0	2	0	0	0	0	1	0	0	8	7
Miguel	P1	27	27_94	M3	2	0	0	2	0	3	0	0	0	0	0	0	0	7	7
Miguel	P1	28	28_03	M3	1	0	0	0	0	3	0	0	0	1	0	0	0	5	4
Miguel	P1	28	28_118	M2	2	0	0	1	1	3	0	0	0	0	1	0	0	8	7
Miguel	P1	28	28_22	M1	1	0	0	0	0	1	0	0	0	0	0	0	0	2	2
Miguel	P1	28	28_80	M0	0	0	0	0	0	0	0	0	0	0	0	0	0	0	0
Miguel	P1	29	29_101	M2	2	0	0	2	1	2	0	2	0	1	0	0	0	10	9
Miguel	P1	29	29_124	M3	1	0	0	2	0	3	0	2	0	3	0	0	0	11	8
Miguel	P1	29	29_15	M1	1	0	0	2	1	0	0	1	0	0	0	0	2	7	5
Miguel	P1	29	29_63	M0	0	0	0	1	0	0	0	0	0	0	0	0	0	1	1
Miguel	P1	3	3_04	M0	0	0	0	0	0	0	0	0	0	0	0	0	0	0	0
Miguel	P1	3	3_11	M2	0	0	0	0	0	0	0	0	0	0	0	0	0	0	0
Miguel	P1	3	3_41	M3	0	0	0	0	0	0	0	1	0	3	0	0	0	4	1
Miguel	P1	3	3_72	M1	0	0	0	0	0	0	0	0	0	0	0	0	0	0	0
Miguel	P1	30	30_121	M0	2	0	0	2	1	3	0	0	0	3	0	0	0	11	8
Miguel	P1	30	30_32	M1	1	0	0	0	0	0	0	1	0	0	0	0	1	3	2
Miguel	P1	30	30_58	M2	1	0	0	0	0	3	0	0	0	0	0	0	0	4	4
Miguel	P1	30	30_76	M3	0	0	0	0	0	0	0	0	0	0	0	0	0	0	0
Miguel	P1	31	31_117	M0	1	0	0	2	0	0	0	1	0	0	1	0	0	5	4
Miguel	P1	31	31_51	M1	0	0	0	0	0	0	0	0	0	0	0	1	0	1	0
Miguel	P1	31	31_60	M2	1	0	0	1	0	0	0	0	0	0	0	0	0	2	2
Miguel	P1	31	31_77	M3	1	0	0	2	0	1	0	0	0	3	0	0	0	7	4
Miguel	P1	32	32_16	M0	1	0	0	0	0	0	0	0	0	1	0	0	0	2	1
Miguel	P1	32	32_18	M3	1	0	0	1	0	3	0	1	0	3	0	0	2	11	6
Miguel	P1	32	32_54	M1	1	0	0	0	0	1	0	1	1	1	0	0	2	7	3
Miguel	P1	32	32_81	M2	0	0	0	2	0	0	0	1	0	0	0	0	0	3	3
Miguel	P1	33	33_113	M3	0	0	0	0	0	0	0	0	0	3	0	0	2	5	0
Miguel	P1	33	33_34	M2	0	0	0	0	0	0	0	0	0	0	0	0	0	0	0
Miguel	P1	33	33_40	M0	0	0	0	0	0	0	0	0	0	1	0	0	0	1	0
Miguel	P1	33	33_65	M1	0	0	0	0	0	0	0	1	1	1	0	0	2	5	1
Miguel	P1	36	36_138	M1	0	0	0	0	0	0	0	0	0	0	0	1	0	1	0
Miguel	P1	36	36_144	M2	1	0	0	0	0	3	0	0	0	0	0	0	0	4	4
Miguel	P1	36	36_179	M0	0	0	0	0	0	0	0	0	0	0	0	0	0	0	0
Miguel	P1	36	36_185	M3	0	0	0	0	0	0	0	0	1	3	0	0	0	4	0
Miguel	P1	37	37_140	M2	0	0	0	2	0	0	0	1	1	3	1	0	0	8	3
Miguel	P1	37	37_148	M1	1	0	0	0	0	2	0	0	3	2	2	0	0	10	3
Miguel	P1	37	37_160	M0	0	0	0	0	0	0	0	0	1	1	0	0	0	2	0
Miguel	P1	37	37_176	M3	1	0	0	0	0	3	0	0	1	2	1	0	0	8	4
Miguel	P1	38	38_161	M1	1	0	0	0	0	3	0	0	0	0	1	0	0	5	4
Miguel	P1	38	38_172	M0	0	0	0	0	0	0	0	0	0	1	0	0	0	1	0
Miguel	P1	38	38_174	M2	0	0	0	0	0	0	0	0	0	0	0	0	0	0	0
Miguel	P1	38	38_190	M3	0	0	0	0	0	0	0	2	0	0	0	0	0	2	2
Miguel	P1	39	39_147	M3	1	0	0	0	0	2	0	1	0	0	0	0	0	4	4
Miguel	P1	39	39_168	M0	1	0	0	0	0	2	0	0	0	3	0	0	0	6	3
Miguel	P1	39	39_184	M2	0	0	0	0	0	0	0	1	0	0	0	0	0	1	1
Miguel	P1	39	39_189	M1	1	0	0	0	0	3	0	0	0	0	1	0	0	5	4
Miguel	P1	4	4_112	M3	1	0	0	0	0	3	0	0	0	3	0	0	0	7	4
Miguel	P1	4	4_14	M2	1	0	0	0	0	0	0	0	0	3	0	1	0	5	1
Miguel	P1	4	4_36	M1	0	0	0	1	0	0	0	0	0	0	0	0	0	1	1
Miguel	P1	4	4_78	M0	0	0	0	0	0	0	0	0	0	3	0	0	0	3	0
Miguel	P1	40	40_143	M2	1	0	0	0	0	2	0	1	0	0	0	0	0	4	4
Miguel	P1	40	40_152	M0	0	0	0	0	0	1	0	0	0	0	0	0	0	1	1
Miguel	P1	40	40_153	M1	2	0	0	0	1	1	0	2	0	0	3	0	0	9	6
Miguel	P1	40	40_164	M3	1	0	0	0	0	0	0	0	0	0	0	0	0	1	1
Miguel	P1	41	41_149	M0	1	0	0	0	0	1	0	1	0	0	0	0	0	3	3
Miguel	P1	41	41_158	M1	2	0	0	0	0	3	1	3	0	0	1	0	0	10	9
Miguel	P1	41	41_159	M3	2	0	0	0	0	2	0	3	0	0	0	0	0	7	7
Miguel	P1	41	41_166	M2	1	0	0	0	0	3	0	3	0	0	0	0	0	7	7
Miguel	P1	42	42_141	M3	1	0	0	0	0	2	0	1	0	0	0	0	0	4	4
Miguel	P1	42	42_150	M0	0	0	0	0	0	0	0	0	0	0	0	0	0	0	0
Miguel	P1	42	42_151	M2	2	0	0	2	0	3	0	2	0	0	0	0	0	9	9
Miguel	P1	42	42_175	M1	0	0	0	0	0	0	0	1	0	0	1	0	0	2	1
Miguel	P1	43	43_142	M2	2	0	0	0	0	3	0	2	0	0	0	0	0	7	7
Miguel	P1	43	43_157	M0	0	0	0	0	0	0	0	0	0	1	0	0	0	1	0
Miguel	P1	43	43_163	M3	1	0	0	0	0	3	0	1	0	0	0	0	0	5	5
Miguel	P1	43	43_187	M1	1	0	0	0	0	2	0	1	1	1	0	0	0	6	4
Miguel	P1	44	44_155	M0	0	0	0	0	0	0	0	0	0	3	0	0	0	3	0
Miguel	P1	44	44_156	M3	2	1	1	2	2	3	0	0	0	1	0	0	0	12	11
Miguel	P1	44	44_178	M2	2	0	0	1	1	0	0	2	0	0	0	0	0	6	6
Miguel	P1	44	44_183	M1	1	0	0	2	0	1	0	1	0	0	0	0	0	5	5
Miguel	P1	5	5_123	M3	0	0	0	0	0	0	0	0	0	0	0	0	0	0	0
Miguel	P1	5	5_133	M2	1	0	0	0	0	0	0	1	0	3	1	0	0	6	2
Miguel	P1	5	5_87	M0	0	0	0	0	0	0	0	0	0	0	1	0	0	1	0
Miguel	P1	5	5_95	M1	0	0	0	1	0	0	0	1	0	0	1	0	0	3	2
Miguel	P1	6	6_111	M1	2	0	0	2	1	2	0	2	1	0	0	0	0	10	9
Miguel	P1	6	6_127	M3	1	0	0	1	0	2	0	0	0	0	0	0	0	4	4
Miguel	P1	6	6_130	M0	2	0	0	2	1	2	0	2	0	0	0	0	0	9	9
Miguel	P1	6	6_67	M2	1	0	0	1	0	0	0	0	0	0	0	0	0	2	2
Miguel	P1	7	7_105	M2	1	0	0	1	0	0	0	1	0	0	1	0	0	4	3
Miguel	P1	7	7_125	M3	2	0	0	1	0	2	0	1	1	3	0	0	0	10	6
Miguel	P1	7	7_28	M1	2	0	0	2	0	2	0	1	3	0	1	1	0	12	7
Miguel	P1	7	7_91	M0	1	0	0	2	0	0	0	0	0	3	0	0	0	6	3
Miguel	P1	8	8_07	M3	0	0	0	0	0	0	0	3	0	1	0	0	0	4	3
Miguel	P1	8	8_105	M0	0	0	0	0	0	0	0	0	0	0	0	0	0	0	0
Miguel	P1	8	8_128	M2	2	0	0	3	2	2	0	3	0	3	0	0	0	15	12
Miguel	P1	8	8_66	M1	1	0	0	1	0	0	0	0	0	0	1	0	0	3	2
Miguel	P1	9	9_23	M1	1	0	0	1	0	0	0	0	0	1	1	0	0	4	2
Miguel	P1	9	9_71	M3	1	0	0	1	0	2	0	0	0	1	0	1	0	6	4
Miguel	P1	9	9_79	M0	1	0	0	1	0	2	0	0	0	0	0	1	0	5	4
Miguel	P1	9	9_96	M2	1	0	0	1	1	0	0	0	0	0	1	0	0	4	3
Thamiris	P1	1	1_104	M3	0	0	0	0	0	0	0	0	0	0	0	0	0	0	0
Thamiris	P1	1	1_26	M1	0	0	0	0	0	0	0	0	0	0	0	0	0	0	0
Thamiris	P1	1	1_38	M2	0	0	0	0	0	0	0	0	0	0	1	0	0	1	0
Thamiris	P1	1	1_62	M0	2	0	0	0	0	0	0	1	0	0	1	0	0	4	3
Thamiris	P1	10	10_08	M0	1	0	0	2	1	2	0	1	0	1	0	0	0	8	7
Thamiris	P1	10	10_126	M3	0	0	0	0	0	0	0	0	0	3	0	0	0	3	0
Thamiris	P1	10	10_42	M2	0	0	0	0	0	1	0	0	0	1	1	2	0	5	1
Thamiris	P1	10	10_70	M1	0	0	0	2	0	0	0	1	0	3	1	0	0	7	3
Thamiris	P1	11	11_10	M3	0	0	0	2	0	2	0	1	0	3	1	0	0	9	5
Thamiris	P1	11	11_131	M0	0	0	0	0	0	0	0	0	0	0	1	0	0	1	0
Thamiris	P1	11	11_8	M1	0	0	2	2	0	0	0	0	0	0	0	0	0	4	4
Thamiris	P1	11	11_82	M2	0	0	0	2	0	1	0	1	0	1	0	0	0	5	4
Thamiris	P1	12	12_103	M0	1	0	0	0	0	1	0	1	0	0	0	0	0	3	3
Thamiris	P1	12	12_115	M3	1	0	0	0	0	0	0	0	0	0	0	0	0	1	1
Thamiris	P1	12	12_116	M1	0	0	0	0	0	1	0	0	1	0	0	0	0	2	1
Thamiris	P1	12	12_69	M2	1	0	0	0	1	0	0	1	0	0	0	0	0	3	3
Thamiris	P1	13	13_02	M3	0	0	0	0	0	0	0	1	0	1	0	0	0	2	1
Thamiris	P1	13	13_39	M2	0	0	0	0	0	0	0	0	0	3	0	0	1	4	0
Thamiris	P1	13	13_68	M0	1	0	1	0	0	0	0	2	0	0	0	0	0	4	4
Thamiris	P1	13	13_84	M1	0	0	0	0	0	0	0	2	0	0	0	0	1	3	2
Thamiris	P1	14	14_06	M3	1	0	0	2	0	0	0	2	0	0	0	2	0	7	5
Thamiris	P1	14	14_46	M0	0	0	0	0	0	0	0	0	0	0	0	0	2	2	0
Thamiris	P1	14	14_83	M1	0	0	0	0	0	0	0	0	0	0	1	1	0	2	0
Thamiris	P1	14	14_88	M2	0	0	0	1	0	0	0	0	0	0	0	1	0	2	1
Thamiris	P1	15	15_21	M2	1	1	0	0	0	0	0	0	0	0	1	0	0	3	2
Thamiris	P1	15	15_49	M3	0	0	0	2	0	0	0	0	0	0	0	1	0	3	2
Thamiris	P1	15	15_52	M0	1	0	0	0	0	0	0	0	1	0	0	0	0	2	1
Thamiris	P1	15	15_61	M1	0	0	0	0	0	0	0	0	0	0	0	0	0	0	0
Thamiris	P1	16	16_137	M3	0	0	0	0	0	0	0	0	0	0	0	1	0	1	0
Thamiris	P1	16	16_19	M1	0	0	0	1	0	0	0	1	0	0	1	0	0	3	2
Thamiris	P1	16	16_27	M0	1	0	0	0	0	0	0	0	0	3	0	1	0	5	1
Thamiris	P1	16	16_90	M2	1	0	0	1	0	1	0	0	0	0	0	0	0	3	3
Thamiris	P1	17	17_20	M3	0	0	0	0	0	1	0	1	0	3	0	0	0	5	2
Thamiris	P1	17	17_44	M0	0	0	0	0	0	0	0	0	1	1	0	1	0	3	0
Thamiris	P1	17	17_85	M1	0	0	0	3	0	2	0	3	0	3	0	0	0	11	8
Thamiris	P1	17	17_92	M2	1	0	0	0	0	0	0	0	1	3	0	0	0	5	1
Thamiris	P1	18	18_12	M3	0	0	0	0	0	0	0	1	0	1	0	0	1	3	1
Thamiris	P1	18	18_31	M0	1	0	0	2	0	2	0	1	0	0	0	0	0	6	6
Thamiris	P1	18	18_35	M2	0	0	0	0	0	0	0	0	0	0	0	0	1	1	0
Thamiris	P1	18	18_57	M1	0	0	0	1	0	0	0	0	0	0	0	0	0	1	1
Thamiris	P1	19	19_120	M1	1	0	0	0	0	0	0	0	0	0	0	0	0	1	1
Thamiris	P1	19	19_45	M0	1	0	0	0	0	0	1	2	0	1	0	0	0	5	4
Thamiris	P1	19	19_55	M2	1	0	0	0	0	0	0	1	0	3	0	1	0	6	2
Thamiris	P1	19	19_86	M3	0	0	0	0	0	0	0	0	0	3	0	0	0	3	0
Thamiris	P1	2	2_110	M1	1	0	0	1	1	2	0	0	1	0	1	1	0	8	5
Thamiris	P1	2	2_122	M3	0	0	0	0	0	0	0	0	0	0	0	1	2	3	0
Thamiris	P1	2	2_24	M2	1	0	0	1	1	0	0	0	0	0	0	0	0	3	3
Thamiris	P1	2	2_93	M0	2	0	0	0	0	2	0	0	0	3	0	1	0	8	4
Thamiris	P1	20	20_01	M3	0	0	0	1	0	0	0	0	0	3	1	0	0	5	1
Thamiris	P1	20	20_09	M1	2	0	0	0	0	0	0	1	0	0	0	0	0	3	3
Thamiris	P1	20	20_132	M2	0	0	0	0	1	2	0	0	0	1	1	0	0	5	3
Thamiris	P1	20	20_30	M0	1	0	0	0	0	0	0	0	0	0	0	0	0	1	1
Thamiris	P1	21	21_119	M3	0	0	0	0	0	0	0	0	3	3	1	3	0	10	0
Thamiris	P1	21	21_129	M1	0	0	0	2	0	0	0	1	0	1	1	0	2	7	3
Thamiris	P1	21	21_97	M2	0	0	1	2	0	1	0	1	0	3	1	2	1	12	5
Thamiris	P1	21	21_99	M0	1	0	0	2	0	0	0	1	1	1	1	0	0	7	4
Thamiris	P1	22	22_05	M1	0	0	0	2	0	0	0	0	0	0	1	2	0	5	2
Thamiris	P1	22	22_135	M3	1	0	0	1	3	0	0	0	2	0	1	0	0	8	5
Thamiris	P1	22	22_37	M0	1	0	0	0	0	2	0	1	1	3	0	0	0	8	4
Thamiris	P1	22	22_98	M2	0	0	0	1	0	1	0	0	1	3	0	0	0	6	2
Thamiris	P1	23	23_100	M2	0	0	0	0	0	0	0	1	0	0	0	0	0	1	1
Thamiris	P1	23	23_114	M3	2	0	0	0	0	0	1	2	0	0	0	0	0	5	5
Thamiris	P1	23	23_29	M0	0	0	0	0	0	0	0	1	0	1	0	0	0	2	1
Thamiris	P1	23	23_53	M1	1	0	0	1	0	0	0	1	1	0	0	0	0	4	3
Thamiris	P1	24	24_109	M1	0	0	0	1	0	2	0	1	0	0	1	0	0	5	4
Thamiris	P1	24	24_13	M2	0	0	0	0	0	0	0	0	0	3	0	0	0	3	0
Thamiris	P1	24	24_17	M0	0	0	0	0	0	0	0	0	0	3	0	0	1	4	0
Thamiris	P1	24	24_43	M3	0	0	0	0	0	0	0	0	0	0	0	0	0	0	0
Thamiris	P1	25	25_136	M3	0	0	0	3	0	3	3	0	0	3	0	0	0	12	9
Thamiris	P1	25	25_25	M0	0	0	0	2	0	0	0	2	0	0	0	0	0	4	4
Thamiris	P1	25	25_59	M1	0	0	1	2	0	0	0	1	2	0	0	2	0	8	4
Thamiris	P1	25	25_64	M2	1	0	1	2	2	0	0	2	2	0	1	2	0	13	8
Thamiris	P1	26	26_107	M0	1	0	0	0	0	0	0	0	0	0	0	0	0	1	1
Thamiris	P1	26	26_108	M2	1	0	0	0	0	0	0	1	0	3	0	0	0	5	2
Thamiris	P1	26	26_137	M1	0	0	0	1	0	0	0	0	1	0	0	0	0	2	1
Thamiris	P1	26	26_75	M3	0	0	0	0	0	0	0	0	0	0	0	0	0	0	0
Thamiris	P1	27	27_106	M0	1	0	0	0	0	0	0	1	0	0	0	0	0	2	2
Thamiris	P1	27	27_47	M1	1	0	0	0	0	0	0	0	0	0	0	2	0	3	1
Thamiris	P1	27	27_89	M2	0	0	0	0	0	0	0	1	0	0	1	0	0	2	1
Thamiris	P1	27	27_94	M3	0	0	0	1	0	1	0	1	0	0	0	0	0	3	3
Thamiris	P1	28	28_03	M3	1	0	0	0	0	1	0	1	0	1	0	0	0	4	3
Thamiris	P1	28	28_118	M2	1	0	0	0	0	1	0	1	0	0	1	0	0	4	3
Thamiris	P1	28	28_22	M1	0	0	0	0	0	0	0	1	0	0	0	0	0	1	1
Thamiris	P1	28	28_80	M0	0	0	0	0	0	1	0	1	0	0	0	0	0	2	2
Thamiris	P1	29	29_101	M2	1	0	0	2	0	0	0	3	0	1	0	0	0	7	6
Thamiris	P1	29	29_124	M3	1	0	0	2	0	1	0	3	0	3	0	0	0	10	7
Thamiris	P1	29	29_15	M1	0	0	0	2	0	0	0	2	0	0	0	0	2	6	4
Thamiris	P1	29	29_63	M0	0	0	0	0	0	0	0	0	0	0	0	0	0	0	0
Thamiris	P1	3	3_04	M0	0	0	0	0	0	0	0	1	0	0	0	0	0	1	1
Thamiris	P1	3	3_11	M2	1	0	0	0	1	0	0	0	0	0	0	0	0	2	2
Thamiris	P1	3	3_41	M3	0	0	0	1	0	2	0	0	0	3	0	0	0	6	3
Thamiris	P1	3	3_72	M1	1	0	0	0	1	0	0	0	0	0	0	0	0	2	2
Thamiris	P1	30	30_121	M0	0	0	0	1	0	2	0	1	0	3	0	0	0	7	4
Thamiris	P1	30	30_32	M1	1	0	0	0	0	0	0	1	0	0	0	0	1	3	2
Thamiris	P1	30	30_58	M2	1	0	0	0	0	0	0	0	0	0	0	0	0	1	1
Thamiris	P1	30	30_76	M3	0	0	0	0	0	0	0	0	0	0	0	0	0	0	0
Thamiris	P1	31	31_117	M0	0	0	0	1	0	0	0	1	0	0	1	0	0	3	2
Thamiris	P1	31	31_51	M1	0	0	0	0	0	0	0	0	0	0	0	1	0	1	0
Thamiris	P1	31	31_60	M2	1	0	0	0	0	0	0	0	0	0	0	0	0	1	1
Thamiris	P1	31	31_77	M3	1	0	0	0	0	0	0	0	0	3	0	0	0	4	1
Thamiris	P1	32	32_16	M0	0	0	0	0	0	0	0	1	0	1	0	0	0	2	1
Thamiris	P1	32	32_18	M3	1	0	0	0	0	0	0	2	0	3	0	0	2	8	3
Thamiris	P1	32	32_54	M1	0	0	0	1	0	0	0	2	1	1	0	0	2	7	3
Thamiris	P1	32	32_81	M2	0	0	0	0	0	0	0	1	0	0	0	0	0	1	1
Thamiris	P1	33	33_113	M3	1	0	0	0	0	0	0	1	0	3	0	0	2	7	2
Thamiris	P1	33	33_34	M2	0	0	0	0	0	0	0	0	0	0	0	0	0	0	0
Thamiris	P1	33	33_40	M0	0	0	0	0	0	0	0	1	0	1	0	0	0	2	1
Thamiris	P1	33	33_65	M1	0	0	0	0	0	0	0	1	1	1	0	0	2	5	1
Thamiris	P1	36	36_138	M1	0	0	0	0	0	0	0	1	0	0	0	1	0	2	1
Thamiris	P1	36	36_144	M2	1	0	0	0	0	2	0	1	0	0	0	0	0	4	4
Thamiris	P1	36	36_179	M0	2	0	0	0	0	0	0	0	0	0	0	0	0	2	2
Thamiris	P1	36	36_185	M3	0	0	0	0	0	0	0	0	1	3	0	0	0	4	0
Thamiris	P1	37	37_140	M2	0	0	0	0	0	1	0	1	1	3	1	0	0	7	2
Thamiris	P1	37	37_148	M1	0	0	0	0	0	1	0	0	3	2	2	0	0	8	1
Thamiris	P1	37	37_160	M0	0	0	0	0	0	0	0	0	1	1	0	0	0	2	0
Thamiris	P1	37	37_176	M3	0	0	0	0	0	1	0	0	1	2	1	0	0	5	1
Thamiris	P1	38	38_161	M1	1	0	0	0	0	1	0	1	0	0	1	0	0	4	3
Thamiris	P1	38	38_172	M0	0	0	0	0	0	0	0	0	0	1	0	0	0	1	0
Thamiris	P1	38	38_174	M2	0	0	0	0	0	1	0	0	0	0	0	0	0	1	1
Thamiris	P1	38	38_190	M3	0	0	0	1	0	0	0	2	0	0	0	0	0	3	3
Thamiris	P1	39	39_147	M3	1	0	0	1	0	1	0	0	0	0	0	0	0	3	3
Thamiris	P1	39	39_168	M0	2	0	0	0	0	1	0	1	0	3	0	0	0	7	4
Thamiris	P1	39	39_184	M2	0	0	0	0	0	0	0	0	0	0	0	0	0	0	0
Thamiris	P1	39	39_189	M1	1	0	0	0	0	2	0	1	0	0	1	0	0	5	4
Thamiris	P1	4	4_112	M3	1	0	0	1	1	2	0	0	0	3	0	0	0	8	5
Thamiris	P1	4	4_14	M2	0	0	0	0	0	0	0	0	0	3	0	1	0	4	0
Thamiris	P1	4	4_36	M1	0	0	0	0	0	1	0	0	0	0	0	0	0	1	1
Thamiris	P1	4	4_78	M0	0	0	0	0	0	0	0	0	0	3	0	0	0	3	0
Thamiris	P1	40	40_143	M2	0	0	0	0	0	1	0	1	0	0	0	0	0	2	2
Thamiris	P1	40	40_152	M0	1	0	0	0	0	1	0	1	0	0	0	0	0	3	3
Thamiris	P1	40	40_153	M1	1	0	0	1	0	1	0	2	0	0	3	0	0	8	5
Thamiris	P1	40	40_164	M3	0	0	0	0	0	1	0	1	0	0	0	0	0	2	2
Thamiris	P1	41	41_149	M0	1	0	0	0	0	1	0	1	0	0	0	0	0	3	3
Thamiris	P1	41	41_158	M1	1	0	0	0	0	2	1	3	0	0	1	0	0	8	7
Thamiris	P1	41	41_159	M3	0	0	0	0	0	0	0	1	0	0	0	0	0	1	1
Thamiris	P1	41	41_166	M2	0	0	0	0	0	1	0	1	0	0	0	0	0	2	2
Thamiris	P1	42	42_141	M3	0	0	0	0	0	1	0	0	0	0	0	0	0	1	1
Thamiris	P1	42	42_150	M0	0	0	0	0	0	0	0	0	0	0	0	0	0	0	0
Thamiris	P1	42	42_151	M2	0	0	0	0	0	0	0	1	0	0	0	0	0	1	1
Thamiris	P1	42	42_175	M1	0	0	0	1	0	2	0	1	0	0	1	0	0	5	4
Thamiris	P1	43	43_142	M2	1	0	0	0	0	1	0	3	0	0	0	0	0	5	5
Thamiris	P1	43	43_157	M0	1	0	0	0	0	0	0	1	0	1	0	0	0	3	2
Thamiris	P1	43	43_163	M3	1	0	0	0	0	1	0	0	0	0	0	0	0	2	2
Thamiris	P1	43	43_187	M1	1	0	0	1	0	2	0	1	1	1	0	0	0	7	5
Thamiris	P1	44	44_155	M0	0	0	0	0	0	0	0	1	0	3	0	0	0	4	1
Thamiris	P1	44	44_156	M3	0	1	1	1	0	2	0	1	0	1	0	0	0	7	6
Thamiris	P1	44	44_178	M2	0	0	0	0	0	0	0	3	0	0	0	0	0	3	3
Thamiris	P1	44	44_183	M1	0	0	0	1	0	0	0	3	0	0	0	0	0	4	4
Thamiris	P1	5	5_123	M3	0	0	0	0	0	1	0	0	0	0	0	0	0	1	1
Thamiris	P1	5	5_133	M2	0	0	0	2	0	1	0	2	0	3	1	0	0	9	5
Thamiris	P1	5	5_87	M0	0	0	0	0	0	0	0	1	0	0	1	0	0	2	1
Thamiris	P1	5	5_95	M1	0	0	0	1	0	0	0	0	0	0	1	0	0	2	1
Thamiris	P1	6	6_111	M1	1	0	0	1	0	2	0	3	1	0	0	0	0	8	7
Thamiris	P1	6	6_127	M3	0	0	0	0	0	0	0	3	0	0	0	0	0	3	3
Thamiris	P1	6	6_130	M0	0	0	0	2	0	0	0	3	0	0	0	0	0	5	5
Thamiris	P1	6	6_67	M2	0	0	0	0	0	0	0	0	0	0	0	0	0	0	0
Thamiris	P1	7	7_105	M2	1	0	0	0	2	1	0	1	0	0	1	0	0	6	5
Thamiris	P1	7	7_125	M3	0	0	0	0	0	0	0	1	1	3	0	0	0	5	1
Thamiris	P1	7	7_28	M1	0	0	0	0	0	0	0	0	3	0	1	1	0	5	0
Thamiris	P1	7	7_91	M0	0	0	0	0	0	0	0	1	0	3	0	0	0	4	1
Thamiris	P1	8	8_07	M3	0	0	0	0	0	0	0	1	0	1	0	0	0	2	1
Thamiris	P1	8	8_105	M0	0	0	0	0	0	0	0	1	0	0	0	0	0	1	1
Thamiris	P1	8	8_128	M2	0	0	0	0	0	0	0	3	0	3	0	0	0	6	3
Thamiris	P1	8	8_66	M1	0	0	0	0	0	0	0	2	0	0	1	0	0	3	2
Thamiris	P1	9	9_23	M1	0	0	0	0	0	0	0	2	0	1	1	0	0	4	2
Thamiris	P1	9	9_71	M3	2	0	0	0	0	1	0	1	0	1	0	1	0	6	4
Thamiris	P1	9	9_79	M0	1	0	0	0	0	2	0	0	0	0	0	1	0	4	3
Thamiris	P1	9	9_96	M2	0	0	0	0	0	0	0	0	0	0	1	0	0	1	0
Jaime	P1	1	1_104	M3	0	0	0	0	0	0	0	0	0	0	0	0	0	0	0
Jaime	P1	1	1_26	M1	2	0	0	0	0	2	0	0	0	0	0	0	0	4	4
Jaime	P1	1	1_38	M2	0	0	0	0	0	0	0	0	0	0	1	0	0	1	0
Jaime	P1	1	1_62	M0	0	0	0	0	0	0	0	0	0	0	1	0	0	1	0
Jaime	P1	10	10_08	M0	2	0	0	2	1	3	0	0	0	1	0	0	0	9	8
Jaime	P1	10	10_126	M3	1	0	0	0	1	0	0	0	0	3	0	0	0	5	2
Jaime	P1	10	10_42	M2	2	0	0	0	0	1	0	0	0	1	1	2	0	7	3
Jaime	P1	10	10_70	M1	2	1	0	2	1	0	0	1	0	3	1	0	0	11	7
Jaime	P1	11	11_10	M3	2	0	0	1	0	1	0	1	0	3	1	0	0	9	5
Jaime	P1	11	11_131	M0	0	0	0	0	0	0	0	0	0	0	1	0	0	1	0
Jaime	P1	11	11_8	M1	2	0	1	0	0	0	0	0	0	0	0	0	0	3	3
Jaime	P1	11	11_82	M2	2	0	0	1	0	2	1	1	0	1	0	0	0	8	7
Jaime	P1	12	12_103	M0	0	0	0	0	0	2	0	0	0	0	0	0	0	2	2
Jaime	P1	12	12_115	M3	0	0	0	0	0	2	0	1	0	0	0	0	0	3	3
Jaime	P1	12	12_116	M1	0	0	0	0	0	2	0	1	1	0	0	0	0	4	3
Jaime	P1	12	12_69	M2	1	0	0	0	0	0	0	0	0	0	0	0	0	1	1
Jaime	P1	13	13_02	M3	0	0	0	0	0	0	0	0	0	1	0	0	0	1	0
Jaime	P1	13	13_39	M2	0	0	0	1	0	0	0	1	0	3	0	0	1	6	2
Jaime	P1	13	13_68	M0	2	0	1	1	0	0	0	2	0	0	0	0	0	6	6
Jaime	P1	13	13_84	M1	0	1	0	1	0	0	0	2	0	0	0	0	1	5	4
Jaime	P1	14	14_06	M3	1	1	0	1	1	0	0	2	0	0	0	2	0	8	6
Jaime	P1	14	14_46	M0	1	0	0	0	0	0	0	0	0	0	0	0	2	3	1
Jaime	P1	14	14_83	M1	0	0	0	0	0	0	0	0	0	0	1	1	0	2	0
Jaime	P1	14	14_88	M2	1	0	0	0	0	0	0	0	0	0	0	1	0	2	1
Jaime	P1	15	15_21	M2	1	1	0	3	0	0	0	0	0	0	1	0	0	6	5
Jaime	P1	15	15_49	M3	1	0	0	1	0	0	0	0	0	0	0	1	0	3	2
Jaime	P1	15	15_52	M0	1	1	0	0	0	0	0	0	1	0	0	0	0	3	2
Jaime	P1	15	15_61	M1	2	1	1	0	2	0	0	2	0	0	0	0	0	8	8
Jaime	P1	16	16_137	M3	0	0	0	1	1	1	0	1	0	0	0	1	0	5	4
Jaime	P1	16	16_19	M1	2	0	0	1	0	2	3	1	0	0	1	0	0	10	9
Jaime	P1	16	16_27	M0	2	0	0	0	1	1	0	1	0	3	0	1	0	9	5
Jaime	P1	16	16_90	M2	2	0	0	1	0	0	0	1	0	0	0	0	0	4	4
Jaime	P1	17	17_20	M3	1	0	0	0	0	0	0	0	0	3	0	0	0	4	1
Jaime	P1	17	17_44	M0	0	0	0	0	0	0	1	1	1	1	0	1	0	5	2
Jaime	P1	17	17_85	M1	2	0	0	1	0	2	3	1	0	3	0	0	0	12	9
Jaime	P1	17	17_92	M2	1	0	0	0	0	0	0	0	1	3	0	0	0	5	1
Jaime	P1	18	18_12	M3	1	0	0	1	1	0	0	1	0	1	0	0	1	6	4
Jaime	P1	18	18_31	M0	0	0	0	0	0	1	0	0	0	0	0	0	0	1	1
Jaime	P1	18	18_35	M2	1	0	0	1	0	0	0	0	0	0	0	0	1	3	2
Jaime	P1	18	18_57	M1	2	0	0	0	1	1	0	1	0	0	0	0	0	5	5
Jaime	P1	19	19_120	M1	1	1	0	0	0	0	0	0	0	0	0	0	0	2	2
Jaime	P1	19	19_45	M0	2	0	0	1	1	3	2	1	0	1	0	0	0	11	10
Jaime	P1	19	19_55	M2	0	0	0	0	0	0	0	0	0	3	0	1	0	4	0
Jaime	P1	19	19_86	M3	3	1	0	1	0	0	0	0	0	3	0	0	0	8	5
Jaime	P1	2	2_110	M1	2	0	0	2	1	2	0	0	1	0	1	1	0	10	7
Jaime	P1	2	2_122	M3	0	0	0	0	0	0	0	0	0	0	0	1	2	3	0
Jaime	P1	2	2_24	M2	2	0	0	2	1	2	0	0	0	0	0	0	0	7	7
Jaime	P1	2	2_93	M0	3	0	0	2	1	2	0	0	0	3	0	1	0	12	8
Jaime	P1	20	20_01	M3	0	0	0	1	0	0	0	0	0	3	1	0	0	5	1
Jaime	P1	20	20_09	M1	1	0	0	0	0	0	0	0	0	0	0	0	0	1	1
Jaime	P1	20	20_132	M2	0	0	0	0	0	3	0	0	0	1	1	0	0	5	3
Jaime	P1	20	20_30	M0	1	0	0	0	0	0	0	1	0	0	0	0	0	2	2
Jaime	P1	21	21_119	M3	1	0	0	1	1	0	0	1	3	3	1	3	0	14	4
Jaime	P1	21	21_129	M1	2	0	0	2	1	0	0	0	0	1	1	0	2	9	5
Jaime	P1	21	21_97	M2	2	1	1	2	2	3	0	1	0	3	1	2	1	19	12
Jaime	P1	21	21_99	M0	2	0	0	2	1	0	0	1	1	1	1	0	0	9	6
Jaime	P1	22	22_05	M1	2	0	0	2	0	0	0	0	0	0	1	2	0	7	4
Jaime	P1	22	22_135	M3	2	3	0	3	3	3	2	1	2	0	1	0	0	20	17
Jaime	P1	22	22_37	M0	1	0	0	1	0	2	0	0	1	3	0	0	0	8	4
Jaime	P1	22	22_98	M2	1	3	0	2	0	3	3	1	1	3	0	0	0	17	13
Jaime	P1	23	23_100	M2	1	0	0	0	0	0	0	0	0	0	0	0	0	1	1
Jaime	P1	23	23_114	M3	1	1	0	0	0	0	0	1	0	0	0	0	0	3	3
Jaime	P1	23	23_29	M0	1	0	0	0	0	0	0	1	0	1	0	0	0	3	2
Jaime	P1	23	23_53	M1	1	0	0	1	0	0	0	0	1	0	0	0	0	3	2
Jaime	P1	24	24_109	M1	2	0	0	0	0	3	0	1	0	0	1	0	0	7	6
Jaime	P1	24	24_13	M2	1	0	0	0	0	1	0	0	0	3	0	0	0	5	2
Jaime	P1	24	24_17	M0	1	0	0	0	1	0	0	0	0	3	0	0	1	6	2
Jaime	P1	24	24_43	M3	1	0	1	0	0	2	0	1	0	0	0	0	0	5	5
Jaime	P1	25	25_136	M3	0	0	0	0	0	0	0	0	0	3	0	0	0	3	0
Jaime	P1	25	25_25	M0	2	0	1	2	0	0	0	1	0	0	0	0	0	6	6
Jaime	P1	25	25_59	M1	2	0	2	2	0	0	0	1	2	0	0	2	0	11	7
Jaime	P1	25	25_64	M2	2	0	1	3	2	0	0	1	2	0	1	2	0	14	9
Jaime	P1	26	26_107	M0	1	0	0	0	0	3	0	0	0	0	0	0	0	4	4
Jaime	P1	26	26_108	M2	1	0	0	0	0	3	0	2	0	3	0	0	0	9	6
Jaime	P1	26	26_137	M1	1	0	0	0	0	3	0	0	1	0	0	0	0	5	4
Jaime	P1	26	26_75	M3	0	0	0	0	0	1	0	1	0	0	0	0	0	2	2
Jaime	P1	27	27_106	M0	1	0	0	0	0	0	0	0	0	0	0	0	0	1	1
Jaime	P1	27	27_47	M1	2	0	0	2	0	2	3	0	0	0	0	2	0	11	9
Jaime	P1	27	27_89	M2	2	0	1	2	0	2	3	0	0	0	1	0	0	11	10
Jaime	P1	27	27_94	M3	2	0	0	2	0	3	0	0	0	0	0	0	0	7	7
Jaime	P1	28	28_03	M3	2	0	0	2	1	3	0	1	0	1	0	0	0	10	9
Jaime	P1	28	28_118	M2	2	0	0	2	0	3	0	1	0	0	1	0	0	9	8
Jaime	P1	28	28_22	M1	2	0	0	2	0	1	0	1	0	0	0	0	0	6	6
Jaime	P1	28	28_80	M0	1	0	0	2	0	0	0	1	0	0	0	0	0	4	4
Jaime	P1	29	29_101	M2	3	1	0	2	1	0	2	3	0	1	0	0	0	13	12
Jaime	P1	29	29_124	M3	1	0	0	2	1	3	0	3	0	3	0	0	0	13	10
Jaime	P1	29	29_15	M1	3	0	0	2	1	1	1	2	0	0	0	0	2	12	10
Jaime	P1	29	29_63	M0	1	0	0	1	0	1	0	0	0	0	0	0	0	3	3
Jaime	P1	3	3_04	M0	0	0	0	0	0	0	0	0	0	0	0	0	0	0	0
Jaime	P1	3	3_11	M2	0	0	0	0	0	0	0	0	0	0	0	0	0	0	0
Jaime	P1	3	3_41	M3	2	1	0	1	0	3	3	0	0	3	0	0	0	13	10
Jaime	P1	3	3_72	M1	0	0	0	0	0	0	0	0	0	0	0	0	0	0	0
Jaime	P1	30	30_121	M0	2	0	0	1	1	3	3	0	0	3	0	0	0	13	10
Jaime	P1	30	30_32	M1	1	0	0	0	1	0	0	1	0	0	0	0	1	4	3
Jaime	P1	30	30_58	M2	1	0	0	0	0	3	0	0	0	0	0	0	0	4	4
Jaime	P1	30	30_76	M3	1	0	0	0	0	0	0	0	0	0	0	0	0	1	1
Jaime	P1	31	31_117	M0	2	1	0	1	0	0	0	1	0	0	1	0	0	6	5
Jaime	P1	31	31_51	M1	1	0	0	1	1	0	0	0	0	0	0	1	0	4	3
Jaime	P1	31	31_60	M2	1	0	0	0	1	0	0	0	0	0	0	0	0	2	2
Jaime	P1	31	31_77	M3	2	0	0	0	1	0	1	0	0	3	0	0	0	7	4
Jaime	P1	32	32_16	M0	1	0	0	0	0	3	2	0	0	1	0	0	0	7	6
Jaime	P1	32	32_18	M3	3	0	0	0	0	0	0	2	0	3	0	0	2	10	5
Jaime	P1	32	32_54	M1	2	0	0	1	0	2	0	2	1	1	0	0	2	11	7
Jaime	P1	32	32_81	M2	0	0	0	1	0	3	0	2	0	0	0	0	0	6	6
Jaime	P1	33	33_113	M3	1	0	0	0	0	0	0	0	0	3	0	0	2	6	1
Jaime	P1	33	33_34	M2	1	0	0	0	0	0	0	0	0	0	0	0	0	1	1
Jaime	P1	33	33_40	M0	1	0	0	0	0	2	0	1	0	1	0	0	0	5	4
Jaime	P1	33	33_65	M1	1	0	0	0	1	0	2	1	1	1	0	0	2	9	5
Jaime	P1	36	36_138	M1	1	0	0	0	0	0	0	1	0	0	0	1	0	3	2
Jaime	P1	36	36_144	M2	1	0	0	0	0	0	0	0	0	0	0	0	0	1	1
Jaime	P1	36	36_179	M0	3	0	0	0	0	0	1	0	0	0	0	0	0	4	4
Jaime	P1	36	36_185	M3	1	0	0	0	0	3	0	0	1	3	0	0	0	8	4
Jaime	P1	37	37_140	M2	2	0	0	0	1	2	3	0	1	3	1	0	0	13	8
Jaime	P1	37	37_148	M1	0	0	0	1	0	3	0	0	3	2	2	0	0	11	4
Jaime	P1	37	37_160	M0	1	0	0	0	0	0	0	0	1	1	0	0	0	3	1
Jaime	P1	37	37_176	M3	2	0	0	0	0	2	3	0	1	2	1	0	0	11	7
Jaime	P1	38	38_161	M1	2	0	0	0	0	3	2	1	0	0	1	0	0	9	8
Jaime	P1	38	38_172	M0	1	0	0	0	0	3	0	1	0	1	0	0	0	6	5
Jaime	P1	38	38_174	M2	2	0	0	0	0	2	2	1	0	0	0	0	0	7	7
Jaime	P1	38	38_190	M3	0	0	0	0	0	0	0	2	0	0	0	0	0	2	2
Jaime	P1	39	39_147	M3	2	0	0	1	1	2	0	1	0	0	0	0	0	7	7
Jaime	P1	39	39_168	M0	3	0	0	0	0	3	1	1	0	3	0	0	0	11	8
Jaime	P1	39	39_184	M2	0	0	0	0	0	0	0	1	0	0	0	0	0	1	1
Jaime	P1	39	39_189	M1	1	0	0	0	0	3	0	1	0	0	1	0	0	6	5
Jaime	P1	4	4_112	M3	0	0	0	0	0	1	0	0	0	3	0	0	0	4	1
Jaime	P1	4	4_14	M2	0	0	0	0	0	0	0	0	0	3	0	1	0	4	0
Jaime	P1	4	4_36	M1	1	0	0	1	0	2	0	0	0	0	0	0	0	4	4
Jaime	P1	4	4_78	M0	0	0	0	0	0	0	0	0	0	3	0	0	0	3	0
Jaime	P1	40	40_143	M2	0	0	0	0	0	3	2	1	0	0	0	0	0	6	6
Jaime	P1	40	40_152	M0	2	0	0	0	1	3	2	1	0	0	0	0	0	9	9
Jaime	P1	40	40_153	M1	2	0	0	0	1	3	2	2	0	0	3	0	0	13	10
Jaime	P1	40	40_164	M3	0	0	0	0	0	0	0	1	0	0	0	0	0	1	1
Jaime	P1	41	41_149	M0	3	0	0	2	1	3	1	1	0	0	0	0	0	11	11
Jaime	P1	41	41_158	M1	3	0	0	3	1	3	1	2	0	0	1	0	0	14	13
Jaime	P1	41	41_159	M3	2	0	0	2	1	0	1	2	0	0	0	0	0	8	8
Jaime	P1	41	41_166	M2	2	0	0	2	1	3	1	2	0	0	0	0	0	11	11
Jaime	P1	42	42_141	M3	1	0	0	0	0	2	0	1	0	0	0	0	0	4	4
Jaime	P1	42	42_150	M0	0	0	0	0	0	2	0	0	0	0	0	0	0	2	2
Jaime	P1	42	42_151	M2	2	0	0	0	0	2	0	1	0	0	0	0	0	5	5
Jaime	P1	42	42_175	M1	0	0	0	0	0	0	0	1	0	0	1	0	0	2	1
Jaime	P1	43	43_142	M2	1	1	0	0	0	3	0	2	0	0	0	0	0	7	7
Jaime	P1	43	43_157	M0	1	0	0	0	0	0	0	0	0	1	0	0	0	2	1
Jaime	P1	43	43_163	M3	1	0	0	0	0	3	2	1	0	0	0	0	0	7	7
Jaime	P1	43	43_187	M1	2	0	0	1	0	3	2	1	1	1	0	0	0	11	9
Jaime	P1	44	44_155	M0	1	0	0	0	0	0	0	0	0	3	0	0	0	4	1
Jaime	P1	44	44_156	M3	2	1	1	3	1	3	0	0	0	1	0	0	0	12	11
Jaime	P1	44	44_178	M2	2	1	0	1	0	3	0	2	0	0	0	0	0	9	9
Jaime	P1	44	44_183	M1	1	2	0	0	0	3	0	2	0	0	0	0	0	8	8
Jaime	P1	5	5_123	M3	1	0	0	0	0	1	1	2	0	0	0	0	0	5	5
Jaime	P1	5	5_133	M2	2	0	0	1	0	3	2	3	0	3	1	0	0	15	11
Jaime	P1	5	5_87	M0	0	0	0	0	0	0	0	0	0	0	1	0	0	1	0
Jaime	P1	5	5_95	M1	1	0	0	0	0	0	0	1	0	0	1	0	0	3	2
Jaime	P1	6	6_111	M1	2	1	0	2	1	2	2	3	1	0	0	0	0	14	13
Jaime	P1	6	6_127	M3	0	0	0	0	1	1	0	2	0	0	0	0	0	4	4
Jaime	P1	6	6_130	M0	2	1	0	2	1	1	2	3	0	0	0	0	0	12	12
Jaime	P1	6	6_67	M2	0	0	0	0	0	0	0	0	0	0	0	0	0	0	0
Jaime	P1	7	7_105	M2	2	0	0	2	1	2	1	1	0	0	1	0	0	10	9
Jaime	P1	7	7_125	M3	2	0	0	2	0	0	0	1	1	3	0	0	0	9	5
Jaime	P1	7	7_28	M1	2	0	0	2	0	0	0	1	3	0	1	1	0	10	5
Jaime	P1	7	7_91	M0	2	0	1	2	0	0	0	1	0	3	0	0	0	9	6
Jaime	P1	8	8_07	M3	1	1	0	0	0	0	0	3	0	1	0	0	0	6	5
Jaime	P1	8	8_105	M0	2	0	0	2	1	2	1	1	0	0	0	0	0	9	9
Jaime	P1	8	8_128	M2	2	1	0	1	1	1	0	1	0	3	0	0	0	10	7
Jaime	P1	8	8_66	M1	2	0	1	1	1	1	0	1	0	0	1	0	0	8	7
Jaime	P1	9	9_23	M1	0	0	0	0	0	0	0	0	0	1	1	0	0	2	0
Jaime	P1	9	9_71	M3	0	0	0	1	0	2	0	1	0	1	0	1	0	6	4
Jaime	P1	9	9_79	M0	1	0	0	1	0	1	0	0	0	0	0	1	0	4	3
Jaime	P1	9	9_96	M2	0	1	0	1	0	0	0	0	0	0	1	0	0	3	2
Paula	P2	1	1_104	M3	0	0	0	0	0	0	0	0	0	0	0	0	0	0	0
Paula	P2	1	1_26	M1	2	0	0	0	0	1	0	0	0	0	0	0	0	3	3
Paula	P2	1	1_38	M2	0	0	0	1	0	0	0	0	0	0	1	0	0	2	1
Paula	P2	1	1_62	M0	0	0	0	0	0	0	0	0	0	0	1	0	0	1	0
Paula	P2	10	10_08	M0	0	0	0	0	0	0	0	0	0	1	0	0	0	1	0
Paula	P2	10	10_126	M3	0	0	0	0	0	0	0	1	0	3	0	0	0	4	1
Paula	P2	10	10_42	M2	2	0	0	2	1	3	0	1	0	1	1	2	0	13	9
Paula	P2	10	10_70	M1	2	0	0	2	1	1	0	1	0	3	1	0	0	11	7
Paula	P2	11	11_10	M3	1	0	1	2	1	3	0	1	0	3	1	0	0	13	9
Paula	P2	11	11_131	M0	1	0	0	0	0	0	0	0	0	0	1	0	0	2	1
Paula	P2	11	11_8	M1	1	0	1	1	1	0	0	0	0	0	0	0	0	4	4
Paula	P2	11	11_82	M2	2	0	0	1	0	3	0	1	0	1	0	0	0	8	7
Paula	P2	12	12_103	M0	0	0	0	0	0	1	0	0	0	0	0	0	0	1	1
Paula	P2	12	12_115	M3	1	0	0	0	0	1	0	1	0	0	0	0	0	3	3
Paula	P2	12	12_116	M1	2	0	0	0	0	3	0	1	1	0	0	0	0	7	6
Paula	P2	12	12_69	M2	2	0	0	1	1	1	0	0	0	0	0	0	0	5	5
Paula	P2	13	13_02	M3	0	0	0	0	0	0	0	0	0	1	0	0	0	1	0
Paula	P2	13	13_39	M2	0	0	0	0	0	0	0	0	0	3	0	0	1	4	0
Paula	P2	13	13_68	M0	1	0	1	0	0	1	1	1	0	0	0	0	0	5	5
Paula	P2	13	13_84	M1	2	0	0	0	0	0	0	1	0	0	0	0	1	4	3
Paula	P2	14	14_06	M3	2	0	0	1	1	0	0	1	0	0	0	2	0	7	5
Paula	P2	14	14_46	M0	0	0	0	0	0	0	0	0	0	0	0	0	2	2	0
Paula	P2	14	14_83	M1	1	0	0	0	0	0	0	1	0	0	1	1	0	4	2
Paula	P2	14	14_88	M2	0	0	0	1	0	0	0	0	0	0	0	1	0	2	1
Paula	P2	15	15_21	M2	2	0	0	3	1	0	0	0	0	0	1	0	0	7	6
Paula	P2	15	15_49	M3	0	0	0	0	0	1	0	0	0	0	0	1	0	2	1
Paula	P2	15	15_52	M0	2	0	0	0	1	0	0	0	1	0	0	0	0	4	3
Paula	P2	15	15_61	M1	2	0	1	0	1	0	1	1	0	0	0	0	0	6	6
Paula	P2	16	16_137	M3	2	0	0	0	0	1	0	0	0	0	0	1	0	4	3
Paula	P2	16	16_19	M1	1	0	0	1	1	1	0	0	0	0	1	0	0	5	4
Paula	P2	16	16_27	M0	0	0	0	0	0	0	0	0	0	3	0	1	0	4	0
Paula	P2	16	16_90	M2	0	0	0	1	0	2	0	1	0	0	0	0	0	4	4
Paula	P2	17	17_20	M3	0	0	0	0	0	1	0	0	0	3	0	0	0	4	1
Paula	P2	17	17_44	M0	2	0	0	0	0	0	0	0	1	1	0	1	0	5	2
Paula	P2	17	17_85	M1	0	0	0	1	0	3	0	1	0	3	0	0	0	8	5
Paula	P2	17	17_92	M2	0	0	0	0	0	0	0	0	1	3	0	0	0	4	0
Paula	P2	18	18_12	M3	0	0	0	0	0	0	0	0	0	1	0	0	1	2	0
Paula	P2	18	18_31	M0	1	0	0	0	0	2	0	1	0	0	0	0	0	4	4
Paula	P2	18	18_35	M2	0	0	0	0	0	1	0	0	0	0	0	0	1	2	1
Paula	P2	18	18_57	M1	0	0	0	0	0	1	0	0	0	0	0	0	0	1	1
Paula	P2	19	19_120	M1	0	0	0	0	0	0	0	0	0	0	0	0	0	0	0
Paula	P2	19	19_45	M0	2	0	0	1	1	0	0	2	0	1	0	0	0	7	6
Paula	P2	19	19_55	M2	0	0	0	0	0	0	0	0	0	3	0	1	0	4	0
Paula	P2	19	19_86	M3	0	0	0	0	0	0	0	0	0	3	0	0	0	3	0
Paula	P2	2	2_110	M1	2	0	0	1	2	2	1	0	1	0	1	1	0	11	8
Paula	P2	2	2_122	M3	1	0	0	0	0	0	0	0	0	0	0	1	2	4	1
Paula	P2	2	2_24	M2	3	0	2	2	1	1	1	0	0	0	0	0	0	10	10
Paula	P2	2	2_93	M0	1	0	0	2	1	1	0	0	0	3	0	1	0	9	5
Paula	P2	20	20_01	M3	0	0	0	0	0	0	0	0	0	3	1	0	0	4	0
Paula	P2	20	20_09	M1	2	0	0	0	0	0	0	1	0	0	0	0	0	3	3
Paula	P2	20	20_132	M2	0	0	0	1	1	3	0	0	0	1	1	0	0	7	5
Paula	P2	20	20_30	M0	0	0	0	1	1	3	0	1	0	0	0	0	0	6	6
Paula	P2	21	21_119	M3	1	0	0	1	1	0	0	1	3	3	1	3	0	14	4
Paula	P2	21	21_129	M1	1	0	0	2	0	0	0	0	0	1	1	0	2	7	3
Paula	P2	21	21_97	M2	2	0	1	2	1	3	0	1	0	3	1	2	1	17	10
Paula	P2	21	21_99	M0	1	0	0	2	1	0	0	1	1	1	1	0	0	8	5
Paula	P2	22	22_05	M1	0	0	0	2	0	0	0	0	0	0	1	2	0	5	2
Paula	P2	22	22_135	M3	2	0	0	3	1	0	0	1	2	0	1	0	0	10	7
Paula	P2	22	22_37	M0	1	0	0	1	1	2	0	0	1	3	0	0	0	9	5
Paula	P2	22	22_98	M2	2	0	0	2	0	3	0	1	1	3	0	0	0	12	8
Paula	P2	23	23_100	M2	0	0	0	0	0	0	0	1	0	0	0	0	0	1	1
Paula	P2	23	23_114	M3	1	0	0	0	0	0	0	1	0	0	0	0	0	2	2
Paula	P2	23	23_29	M0	0	0	0	0	0	0	0	0	0	1	0	0	0	1	0
Paula	P2	23	23_53	M1	1	0	0	1	1	0	0	1	1	0	0	0	0	5	4
Paula	P2	24	24_109	M1	1	0	0	0	0	3	0	1	0	0	1	0	0	6	5
Paula	P2	24	24_13	M2	1	0	0	0	0	1	0	0	0	3	0	0	0	5	2
Paula	P2	24	24_17	M0	1	0	0	0	1	3	0	0	0	3	0	0	1	9	5
Paula	P2	24	24_43	M3	2	0	0	0	0	0	0	0	0	0	0	0	0	2	2
Paula	P2	25	25_136	M3	2	0	1	3	0	3	0	1	0	3	0	0	0	13	10
Paula	P2	25	25_25	M0	1	0	0	2	1	1	0	1	0	0	0	0	0	6	6
Paula	P2	25	25_59	M1	2	0	2	2	1	0	0	2	2	0	0	2	0	13	9
Paula	P2	25	25_64	M2	2	0	2	3	2	0	0	2	2	0	1	2	0	16	11
Paula	P2	26	26_107	M0	1	0	0	0	0	3	0	0	0	0	0	0	0	4	4
Paula	P2	26	26_108	M2	0	0	0	0	0	1	0	3	0	3	0	0	0	7	4
Paula	P2	26	26_137	M1	2	0	0	1	1	0	0	0	1	0	0	0	0	5	4
Paula	P2	26	26_75	M3	0	0	0	0	0	1	0	1	0	0	0	0	0	2	2
Paula	P2	27	27_106	M0	0	0	0	2	0	0	0	1	0	0	0	0	0	3	3
Paula	P2	27	27_47	M1	2	0	2	2	0	2	0	1	0	0	0	2	0	11	9
Paula	P2	27	27_89	M2	1	0	1	2	1	1	0	1	0	0	1	0	0	8	7
Paula	P2	27	27_94	M3	2	0	1	2	0	2	0	1	0	0	0	0	0	8	8
Paula	P2	28	28_03	M3	0	0	0	2	0	2	0	0	0	1	0	0	0	5	4
Paula	P2	28	28_118	M2	1	0	0	0	1	3	0	1	0	0	1	0	0	7	6
Paula	P2	28	28_22	M1	2	0	0	1	1	2	0	1	0	0	0	0	0	7	7
Paula	P2	28	28_80	M0	0	0	0	1	0	0	0	1	0	0	0	0	0	2	2
Paula	P2	29	29_101	M2	2	0	0	2	1	1	0	3	0	1	0	0	0	10	9
Paula	P2	29	29_124	M3	2	0	0	1	0	1	0	3	0	3	0	0	0	10	7
Paula	P2	29	29_15	M1	1	0	0	2	1	1	0	2	0	0	0	0	2	9	7
Paula	P2	29	29_63	M0	0	0	0	0	0	2	0	0	0	0	0	0	0	2	2
Paula	P2	3	3_04	M0	0	0	0	0	0	0	0	0	0	0	0	0	0	0	0
Paula	P2	3	3_11	M2	0	0	0	0	0	0	0	0	0	0	0	0	0	0	0
Paula	P2	3	3_41	M3	1	0	0	2	0	3	0	0	0	3	0	0	0	9	6
Paula	P2	3	3_72	M1	0	0	0	1	0	0	0	0	0	0	0	0	0	1	1
Paula	P2	30	30_121	M0	0	0	0	0	0	0	0	0	0	3	0	0	0	3	0
Paula	P2	30	30_32	M1	0	0	0	0	0	0	0	1	0	0	0	0	1	2	1
Paula	P2	30	30_58	M2	2	0	0	1	1	3	0	1	0	0	0	0	0	8	8
Paula	P2	30	30_76	M3	1	0	0	0	0	0	0	0	0	0	0	0	0	1	1
Paula	P2	31	31_117	M0	0	0	0	1	0	0	0	0	0	0	1	0	0	2	1
Paula	P2	31	31_51	M1	0	0	0	0	0	0	0	0	0	0	0	1	0	1	0
Paula	P2	31	31_60	M2	0	0	0	0	0	0	0	0	0	0	0	0	0	0	0
Paula	P2	31	31_77	M3	1	0	0	0	0	0	0	0	0	3	0	0	0	4	1
Paula	P2	32	32_16	M0	0	0	0	0	0	0	0	0	0	1	0	0	0	1	0
Paula	P2	32	32_18	M3	0	0	0	0	0	0	0	1	0	3	0	0	2	6	1
Paula	P2	32	32_54	M1	0	0	0	0	0	0	0	1	1	1	0	0	2	5	1
Paula	P2	32	32_81	M2	0	0	0	0	0	2	0	0	0	0	0	0	0	2	2
Paula	P2	33	33_113	M3	1	0	0	0	0	0	0	0	0	3	0	0	2	6	1
Paula	P2	33	33_34	M2	0	0	0	0	0	0	0	0	0	0	0	0	0	0	0
Paula	P2	33	33_40	M0	0	0	0	0	0	0	0	0	0	1	0	0	0	1	0
Paula	P2	33	33_65	M1	0	0	0	0	0	0	0	1	1	1	0	0	2	5	1
Paula	P2	36	36_138	M1	0	0	0	0	0	0	1	0	0	0	0	1	0	2	1
Paula	P2	36	36_144	M2	1	0	0	0	0	3	0	0	0	0	0	0	0	4	4
Paula	P2	36	36_179	M0	0	0	0	0	0	0	1	0	0	0	0	0	0	1	1
Paula	P2	36	36_185	M3	1	0	0	0	0	0	1	0	1	3	0	0	0	6	2
Paula	P2	37	37_140	M2	0	0	0	0	0	3	0	1	1	3	1	0	0	9	4
Paula	P2	37	37_148	M1	0	0	0	0	0	3	0	0	3	2	2	0	0	10	3
Paula	P2	37	37_160	M0	0	0	0	0	0	0	0	0	1	1	0	0	0	2	0
Paula	P2	37	37_176	M3	2	0	0	0	0	3	1	1	1	2	1	0	0	11	7
Paula	P2	38	38_161	M1	0	0	0	0	0	3	0	1	0	0	1	0	0	5	4
Paula	P2	38	38_172	M0	0	0	0	0	0	0	0	0	0	1	0	0	0	1	0
Paula	P2	38	38_174	M2	0	0	0	0	0	2	1	0	0	0	0	0	0	3	3
Paula	P2	38	38_190	M3	0	0	0	0	0	0	0	2	0	0	0	0	0	2	2
Paula	P2	39	39_147	M3	0	0	0	1	0	1	0	1	0	0	0	0	0	3	3
Paula	P2	39	39_168	M0	2	0	0	0	0	3	0	1	0	3	0	0	0	9	6
Paula	P2	39	39_184	M2	0	0	0	0	0	1	0	1	0	0	0	0	0	2	2
Paula	P2	39	39_189	M1	0	0	0	0	0	3	0	1	0	0	1	0	0	5	4
Paula	P2	4	4_112	M3	1	0	0	0	1	3	0	0	0	3	0	0	0	8	5
Paula	P2	4	4_14	M2	2	0	0	1	0	0	0	0	0	3	0	1	0	7	3
Paula	P2	4	4_36	M1	0	0	0	1	1	2	0	1	0	0	0	0	0	5	5
Paula	P2	4	4_78	M0	0	0	0	0	0	2	2	0	0	3	0	0	0	7	4
Paula	P2	40	40_143	M2	0	0	0	0	0	2	0	1	0	0	0	0	0	3	3
Paula	P2	40	40_152	M0	0	0	0	0	0	2	0	0	0	0	0	0	0	2	2
Paula	P2	40	40_153	M1	2	0	0	0	1	1	0	2	0	0	3	0	0	9	6
Paula	P2	40	40_164	M3	1	0	0	0	1	2	0	0	0	0	0	0	0	4	4
Paula	P2	41	41_149	M0	1	0	0	0	0	2	0	1	0	0	0	0	0	4	4
Paula	P2	41	41_158	M1	1	0	0	0	2	3	0	2	0	0	1	0	0	9	8
Paula	P2	41	41_159	M3	1	0	0	0	1	0	0	2	0	0	0	0	0	4	4
Paula	P2	41	41_166	M2	1	0	0	0	1	3	0	2	0	0	0	0	0	7	7
Paula	P2	42	42_141	M3	1	0	0	0	1	2	0	2	0	0	0	0	0	6	6
Paula	P2	42	42_150	M0	0	0	0	0	0	0	0	0	0	0	0	0	0	0	0
Paula	P2	42	42_151	M2	0	0	0	0	1	3	0	2	0	0	0	0	0	6	6
Paula	P2	42	42_175	M1	0	0	0	0	0	0	0	1	0	0	1	0	0	2	1
Paula	P2	43	43_142	M2	1	0	0	0	1	3	0	2	0	0	0	0	0	7	7
Paula	P2	43	43_157	M0	1	0	0	0	0	0	0	1	0	1	0	0	0	3	2
Paula	P2	43	43_163	M3	0	0	0	0	0	2	0	1	0	0	0	0	0	3	3
Paula	P2	43	43_187	M1	1	0	0	0	0	1	0	1	1	1	0	0	0	5	3
Paula	P2	44	44_155	M0	0	0	0	0	0	0	0	0	0	3	0	0	0	3	0
Paula	P2	44	44_156	M3	2	1	1	3	1	3	0	0	0	1	0	0	0	12	11
Paula	P2	44	44_178	M2	0	0	0	1	0	1	0	2	0	0	0	0	0	4	4
Paula	P2	44	44_183	M1	1	0	0	0	0	2	0	1	0	0	0	0	0	4	4
Paula	P2	5	5_123	M3	1	0	0	0	0	2	0	1	0	0	0	0	0	4	4
Paula	P2	5	5_133	M2	1	0	0	1	1	3	0	2	0	3	1	0	0	12	8
Paula	P2	5	5_87	M0	0	0	0	0	0	0	0	0	0	0	1	0	0	1	0
Paula	P2	5	5_95	M1	0	0	0	1	0	0	1	1	0	0	1	0	0	4	3
Paula	P2	6	6_111	M1	1	0	0	0	0	0	0	1	1	0	0	0	0	3	2
Paula	P2	6	6_127	M3	1	0	0	1	1	1	0	2	0	0	0	0	0	6	6
Paula	P2	6	6_130	M0	1	0	0	2	1	2	3	2	0	0	0	0	0	11	11
Paula	P2	6	6_67	M2	0	0	0	1	0	0	0	0	0	0	0	0	0	1	1
Paula	P2	7	7_105	M2	1	0	0	2	1	2	0	2	0	0	1	0	0	9	8
Paula	P2	7	7_125	M3	2	0	1	1	1	1	0	1	1	3	0	0	0	11	7
Paula	P2	7	7_28	M1	1	0	0	0	0	1	0	0	3	0	1	1	0	7	2
Paula	P2	7	7_91	M0	1	0	0	2	0	0	0	1	0	3	0	0	0	7	4
Paula	P2	8	8_07	M3	1	0	0	0	0	0	0	1	0	1	0	0	0	3	2
Paula	P2	8	8_105	M0	0	0	0	0	0	0	0	0	0	0	0	0	0	0	0
Paula	P2	8	8_128	M2	2	0	0	1	1	1	0	1	0	3	0	0	0	9	6
Paula	P2	8	8_66	M1	1	0	0	1	1	0	1	1	0	0	1	0	0	6	5
Paula	P2	9	9_23	M1	1	0	0	1	0	1	0	0	0	1	1	0	0	5	3
Paula	P2	9	9_71	M3	0	0	0	1	0	3	0	1	0	1	0	1	0	7	5
Paula	P2	9	9_79	M0	1	0	0	1	1	3	0	0	0	0	0	1	0	7	6
Paula	P2	9	9_96	M2	1	0	0	1	0	0	0	0	0	0	1	0	0	3	2
Charlotte	P2	1	1_104	M3	0	0	0	0	0	0	0	0	0	0	0	0	0	0	0
Charlotte	P2	1	1_26	M1	0	0	0	0	0	1	0	0	0	0	0	0	0	1	1
Charlotte	P2	1	1_38	M2	0	0	0	0	0	0	0	0	0	0	1	0	0	1	0
Charlotte	P2	1	1_62	M0	0	0	0	0	0	0	0	0	0	0	1	0	0	1	0
Charlotte	P2	10	10_08	M0	0	0	0	0	0	1	0	0	0	1	0	0	0	2	1
Charlotte	P2	10	10_126	M3	0	0	0	1	0	0	0	0	0	3	0	0	0	4	1
Charlotte	P2	10	10_42	M2	0	0	0	2	0	1	0	0	0	1	1	2	0	7	3
Charlotte	P2	10	10_70	M1	0	0	0	1	0	1	0	0	0	3	1	0	0	6	2
Charlotte	P2	11	11_10	M3	0	0	0	2	0	0	0	0	0	3	1	0	0	6	2
Charlotte	P2	11	11_131	M0	0	0	0	0	0	0	0	1	0	0	1	0	0	2	1
Charlotte	P2	11	11_8	M1	0	0	0	1	0	0	0	0	0	0	0	0	0	1	1
Charlotte	P2	11	11_82	M2	0	0	0	1	0	0	0	0	0	1	0	0	0	2	1
Charlotte	P2	12	12_103	M0	0	0	3	0	0	1	0	0	0	0	0	0	0	4	4
Charlotte	P2	12	12_115	M3	0	0	0	0	0	1	0	0	0	0	0	0	0	1	1
Charlotte	P2	12	12_116	M1	0	0	0	0	0	1	0	1	1	0	0	0	0	3	2
Charlotte	P2	12	12_69	M2	1	0	0	0	0	1	0	0	0	0	0	0	0	2	2
Charlotte	P2	13	13_02	M3	0	0	0	0	0	1	0	0	0	1	0	0	0	2	1
Charlotte	P2	13	13_39	M2	0	0	0	0	0	0	0	0	0	3	0	0	1	4	0
Charlotte	P2	13	13_68	M0	0	0	1	0	0	0	0	0	0	0	0	0	0	1	1
Charlotte	P2	13	13_84	M1	0	0	0	0	0	0	0	0	0	0	0	0	1	1	0
Charlotte	P2	14	14_06	M3	0	0	0	1	0	0	0	0	0	0	0	2	0	3	1
Charlotte	P2	14	14_46	M0	0	0	0	0	0	0	0	0	0	0	0	0	2	2	0
Charlotte	P2	14	14_83	M1	0	0	0	1	0	0	0	0	0	0	1	1	0	3	1
Charlotte	P2	14	14_88	M2	0	0	0	0	0	0	0	0	0	0	0	1	0	1	0
Charlotte	P2	15	15_21	M2	0	1	0	1	1	0	0	0	0	0	1	0	0	4	3
Charlotte	P2	15	15_49	M3	0	0	0	0	0	0	0	0	0	0	0	1	0	1	0
Charlotte	P2	15	15_52	M0	0	0	0	0	1	0	0	0	1	0	0	0	0	2	1
Charlotte	P2	15	15_61	M1	0	0	0	0	1	0	0	0	0	0	0	0	0	1	1
Charlotte	P2	16	16_137	M3	0	0	0	0	0	1	0	0	0	0	0	1	0	2	1
Charlotte	P2	16	16_19	M1	0	0	0	1	0	0	0	0	0	0	1	0	0	2	1
Charlotte	P2	16	16_27	M0	0	0	0	0	0	0	0	0	0	3	0	1	0	4	0
Charlotte	P2	16	16_90	M2	0	0	0	0	0	2	0	0	0	0	0	0	0	2	2
Charlotte	P2	17	17_20	M3	0	0	0	0	0	1	0	0	0	3	0	0	0	4	1
Charlotte	P2	17	17_44	M0	0	0	0	0	0	0	0	0	1	1	0	1	0	3	0
Charlotte	P2	17	17_85	M1	0	0	0	1	0	1	0	1	0	3	0	0	0	6	3
Charlotte	P2	17	17_92	M2	0	0	0	0	0	0	0	0	1	3	0	0	0	4	0
Charlotte	P2	18	18_12	M3	0	0	0	0	0	0	0	0	0	1	0	0	1	2	0
Charlotte	P2	18	18_31	M0	0	0	0	1	0	2	0	0	0	0	0	0	0	3	3
Charlotte	P2	18	18_35	M2	0	0	0	0	0	0	0	0	0	0	0	0	1	1	0
Charlotte	P2	18	18_57	M1	0	0	0	0	0	0	0	0	0	0	0	0	0	0	0
Charlotte	P2	19	19_120	M1	0	0	0	0	0	0	0	0	0	0	0	0	0	0	0
Charlotte	P2	19	19_45	M0	0	0	0	0	0	2	0	0	0	1	0	0	0	3	2
Charlotte	P2	19	19_55	M2	0	0	0	0	0	0	0	0	0	3	0	1	0	4	0
Charlotte	P2	19	19_86	M3	1	0	0	1	0	0	0	0	0	3	0	0	0	5	2
Charlotte	P2	2	2_110	M1	2	0	0	2	0	2	0	0	1	0	1	1	0	9	6
Charlotte	P2	2	2_122	M3	0	0	0	0	0	0	0	0	0	0	0	1	2	3	0
Charlotte	P2	2	2_24	M2	0	0	0	1	1	1	0	0	0	0	0	0	0	3	3
Charlotte	P2	2	2_93	M0	0	0	0	2	0	2	0	0	0	3	0	1	0	8	4
Charlotte	P2	20	20_01	M3	0	0	0	0	0	0	0	0	0	3	1	0	0	4	0
Charlotte	P2	20	20_09	M1	0	0	0	0	0	0	0	0	0	0	0	0	0	0	0
Charlotte	P2	20	20_132	M2	0	0	0	0	0	1	0	0	0	1	1	0	0	3	1
Charlotte	P2	20	20_30	M0	0	0	0	0	0	0	0	0	0	0	0	0	0	0	0
Charlotte	P2	21	21_119	M3	0	0	0	0	0	0	0	0	3	3	1	3	0	10	0
Charlotte	P2	21	21_129	M1	0	0	0	2	0	0	0	0	0	1	1	0	2	6	2
Charlotte	P2	21	21_97	M2	1	0	0	1	1	2	0	1	0	3	1	2	1	13	6
Charlotte	P2	21	21_99	M0	0	0	0	1	0	0	0	0	1	1	1	0	0	4	1
Charlotte	P2	22	22_05	M1	0	0	0	0	0	0	0	0	0	0	1	2	0	3	0
Charlotte	P2	22	22_135	M3	1	0	0	1	1	1	0	0	2	0	1	0	0	7	4
Charlotte	P2	22	22_37	M0	0	0	0	0	0	2	0	0	1	3	0	0	0	6	2
Charlotte	P2	22	22_98	M2	0	0	0	1	0	1	0	0	1	3	0	0	0	6	2
Charlotte	P2	23	23_100	M2	0	0	0	0	0	0	0	0	0	0	0	0	0	0	0
Charlotte	P2	23	23_114	M3	0	0	0	0	0	0	0	0	0	0	0	0	0	0	0
Charlotte	P2	23	23_29	M0	0	0	0	0	0	0	0	0	0	1	0	0	0	1	0
Charlotte	P2	23	23_53	M1	0	0	0	0	0	0	0	0	1	0	0	0	0	1	0
Charlotte	P2	24	24_109	M1	0	0	0	0	0	1	0	0	0	0	1	0	0	2	1
Charlotte	P2	24	24_13	M2	0	0	0	0	0	0	0	0	0	3	0	0	0	3	0
Charlotte	P2	24	24_17	M0	0	0	0	0	0	1	0	0	0	3	0	0	1	5	1
Charlotte	P2	24	24_43	M3	0	0	0	0	0	1	0	0	0	0	0	0	0	1	1
Charlotte	P2	25	25_136	M3	1	0	0	2	1	3	3	0	0	3	0	0	0	13	10
Charlotte	P2	25	25_25	M0	0	0	0	2	0	0	0	0	0	0	0	0	0	2	2
Charlotte	P2	25	25_59	M1	0	0	0	2	0	0	0	0	2	0	0	2	0	6	2
Charlotte	P2	25	25_64	M2	1	0	0	2	1	1	0	0	2	0	1	2	0	10	5
Charlotte	P2	26	26_107	M0	0	0	0	0	0	0	0	0	0	0	0	0	0	0	0
Charlotte	P2	26	26_108	M2	0	0	0	0	0	0	0	0	0	3	0	0	0	3	0
Charlotte	P2	26	26_137	M1	0	0	0	0	0	0	0	0	1	0	0	0	0	1	0
Charlotte	P2	26	26_75	M3	0	0	0	0	0	0	0	0	0	0	0	0	0	0	0
Charlotte	P2	27	27_106	M0	0	0	0	0	0	0	0	0	0	0	0	0	0	0	0
Charlotte	P2	27	27_47	M1	0	0	0	1	0	2	0	0	0	0	0	2	0	5	3
Charlotte	P2	27	27_89	M2	0	0	0	1	0	0	0	0	0	0	1	0	0	2	1
Charlotte	P2	27	27_94	M3	0	0	0	2	0	0	0	0	0	0	0	0	0	2	2
Charlotte	P2	28	28_03	M3	0	0	0	0	0	0	0	1	0	1	0	0	0	2	1
Charlotte	P2	28	28_118	M2	0	0	0	0	0	1	0	1	0	0	1	0	0	3	2
Charlotte	P2	28	28_22	M1	0	0	0	0	0	0	0	1	0	0	0	0	0	1	1
Charlotte	P2	28	28_80	M0	0	0	0	0	0	0	0	0	0	0	0	0	0	0	0
Charlotte	P2	29	29_101	M2	0	0	0	0	0	0	0	2	0	1	0	0	0	3	2
Charlotte	P2	29	29_124	M3	0	0	0	0	0	0	0	2	0	3	0	0	0	5	2
Charlotte	P2	29	29_15	M1	0	0	0	1	0	0	0	0	0	0	0	0	2	3	1
Charlotte	P2	29	29_63	M0	0	0	0	0	0	0	0	0	0	0	0	0	0	0	0
Charlotte	P2	3	3_04	M0	0	0	0	0	0	0	0	0	0	0	0	0	0	0	0
Charlotte	P2	3	3_11	M2	0	0	0	0	0	1	0	0	0	0	0	0	0	1	1
Charlotte	P2	3	3_41	M3	0	0	0	1	0	3	0	1	0	3	0	0	0	8	5
Charlotte	P2	3	3_72	M1	0	0	0	1	0	0	0	0	0	0	0	0	0	1	1
Charlotte	P2	30	30_121	M0	0	0	0	0	0	0	0	0	0	3	0	0	0	3	0
Charlotte	P2	30	30_32	M1	0	0	0	0	0	0	0	0	0	0	0	0	1	1	0
Charlotte	P2	30	30_58	M2	0	0	0	1	0	0	0	0	0	0	0	0	0	1	1
Charlotte	P2	30	30_76	M3	0	0	0	0	0	0	0	0	0	0	0	0	0	0	0
Charlotte	P2	31	31_117	M0	0	0	0	0	0	0	0	0	0	0	1	0	0	1	0
Charlotte	P2	31	31_51	M1	0	0	0	0	0	0	0	0	0	0	0	1	0	1	0
Charlotte	P2	31	31_60	M2	0	0	0	0	0	0	0	0	0	0	0	0	0	0	0
Charlotte	P2	31	31_77	M3	0	0	0	0	0	0	0	0	0	3	0	0	0	3	0
Charlotte	P2	32	32_16	M0	0	0	0	0	0	0	0	0	0	1	0	0	0	1	0
Charlotte	P2	32	32_18	M3	0	0	0	0	0	0	0	0	0	3	0	0	2	5	0
Charlotte	P2	32	32_54	M1	0	0	0	0	0	0	0	0	1	1	0	0	2	4	0
Charlotte	P2	32	32_81	M2	0	0	0	0	0	0	0	0	0	0	0	0	0	0	0
Charlotte	P2	33	33_113	M3	0	0	0	0	0	0	0	1	0	3	0	0	2	6	1
Charlotte	P2	33	33_34	M2	0	0	0	0	0	0	0	0	0	0	0	0	0	0	0
Charlotte	P2	33	33_40	M0	0	0	0	0	0	1	0	0	0	1	0	0	0	2	1
Charlotte	P2	33	33_65	M1	0	0	0	0	0	1	0	1	1	1	0	0	2	6	2
Charlotte	P2	36	36_138	M1	0	0	0	0	0	0	0	1	0	0	0	1	0	2	1
Charlotte	P2	36	36_144	M2	0	0	0	0	0	1	0	0	0	0	0	0	0	1	1
Charlotte	P2	36	36_179	M0	0	0	0	0	0	0	0	0	0	0	0	0	0	0	0
Charlotte	P2	36	36_185	M3	0	0	0	0	0	0	0	0	1	3	0	0	0	4	0
Charlotte	P2	37	37_140	M2	0	0	0	0	0	2	0	0	1	3	1	0	0	7	2
Charlotte	P2	37	37_148	M1	0	0	0	0	0	1	0	0	3	2	2	0	0	8	1
Charlotte	P2	37	37_160	M0	0	0	0	0	0	0	0	0	1	1	0	0	0	2	0
Charlotte	P2	37	37_176	M3	0	0	0	0	0	3	0	0	1	2	1	0	0	7	3
Charlotte	P2	38	38_161	M1	0	0	0	0	0	1	0	1	0	0	1	0	0	3	2
Charlotte	P2	38	38_172	M0	0	0	0	0	0	1	0	0	0	1	0	0	0	2	1
Charlotte	P2	38	38_174	M2	0	0	0	0	0	1	0	1	0	0	0	0	0	2	2
Charlotte	P2	38	38_190	M3	0	0	0	0	0	0	0	1	0	0	0	0	0	1	1
Charlotte	P2	39	39_147	M3	0	0	0	0	0	0	0	0	0	0	0	0	0	0	0
Charlotte	P2	39	39_168	M0	0	0	0	0	0	3	0	0	0	3	0	0	0	6	3
Charlotte	P2	39	39_184	M2	0	0	0	0	0	0	0	1	0	0	0	0	0	1	1
Charlotte	P2	39	39_189	M1	0	0	0	0	0	3	0	1	0	0	1	0	0	5	4
Charlotte	P2	4	4_112	M3	0	0	0	0	0	0	0	0	0	3	0	0	0	3	0
Charlotte	P2	4	4_14	M2	0	0	0	0	0	3	0	0	0	3	0	1	0	7	3
Charlotte	P2	4	4_36	M1	0	0	0	0	0	3	0	1	0	0	0	0	0	4	4
Charlotte	P2	4	4_78	M0	0	0	0	0	0	2	0	0	0	3	0	0	0	5	2
Charlotte	P2	40	40_143	M2	0	0	0	0	0	2	0	1	0	0	0	0	0	3	3
Charlotte	P2	40	40_152	M0	0	0	0	0	0	1	0	0	0	0	0	0	0	1	1
Charlotte	P2	40	40_153	M1	0	0	0	0	1	2	0	2	0	0	3	0	0	8	5
Charlotte	P2	40	40_164	M3	0	0	0	0	0	0	0	0	0	0	0	0	0	0	0
Charlotte	P2	41	41_149	M0	0	0	0	0	0	3	0	0	0	0	0	0	0	3	3
Charlotte	P2	41	41_158	M1	0	0	0	0	0	2	0	3	0	0	1	0	0	6	5
Charlotte	P2	41	41_159	M3	0	0	0	0	0	0	0	1	0	0	0	0	0	1	1
Charlotte	P2	41	41_166	M2	0	0	0	0	0	1	0	1	0	0	0	0	0	2	2
Charlotte	P2	42	42_141	M3	0	0	0	0	0	1	0	0	0	0	0	0	0	1	1
Charlotte	P2	42	42_150	M0	0	0	0	0	0	0	0	0	0	0	0	0	0	0	0
Charlotte	P2	42	42_151	M2	0	0	0	0	0	3	0	1	0	0	0	0	0	4	4
Charlotte	P2	42	42_175	M1	0	0	0	0	0	0	0	0	0	0	1	0	0	1	0
Charlotte	P2	43	43_142	M2	0	0	0	0	0	2	0	2	0	0	0	0	0	4	4
Charlotte	P2	43	43_157	M0	0	0	0	0	0	0	0	0	0	1	0	0	0	1	0
Charlotte	P2	43	43_163	M3	0	0	0	0	0	2	0	0	0	0	0	0	0	2	2
Charlotte	P2	43	43_187	M1	0	0	0	0	0	3	0	1	1	1	0	0	0	6	4
Charlotte	P2	44	44_155	M0	0	0	0	0	0	0	0	0	0	3	0	0	0	3	0
Charlotte	P2	44	44_156	M3	1	0	0	0	1	3	0	0	0	1	0	0	0	6	5
Charlotte	P2	44	44_178	M2	0	0	0	0	0	2	0	2	0	0	0	0	0	4	4
Charlotte	P2	44	44_183	M1	0	0	0	0	0	1	0	2	0	0	0	0	0	3	3
Charlotte	P2	5	5_123	M3	0	0	0	0	0	0	0	0	0	0	0	0	0	0	0
Charlotte	P2	5	5_133	M2	0	0	0	0	0	1	0	0	0	3	1	0	0	5	1
Charlotte	P2	5	5_87	M0	0	0	0	0	0	0	0	1	0	0	1	0	0	2	1
Charlotte	P2	5	5_95	M1	0	0	0	0	0	0	0	0	0	0	1	0	0	1	0
Charlotte	P2	6	6_111	M1	0	0	0	2	0	3	0	1	1	0	0	0	0	7	6
Charlotte	P2	6	6_127	M3	1	0	0	1	0	2	0	1	0	0	0	0	0	5	5
Charlotte	P2	6	6_130	M0	1	0	0	2	1	2	0	1	0	0	0	0	0	7	7
Charlotte	P2	6	6_67	M2	0	0	0	1	0	0	0	0	0	0	0	0	0	1	1
Charlotte	P2	7	7_105	M2	1	0	0	2	1	3	0	1	0	0	1	0	0	9	8
Charlotte	P2	7	7_125	M3	0	0	0	2	0	0	0	0	1	3	0	0	0	6	2
Charlotte	P2	7	7_28	M1	0	0	0	1	1	0	0	0	3	0	1	1	0	7	2
Charlotte	P2	7	7_91	M0	0	0	0	2	1	0	0	1	0	3	0	0	0	7	4
Charlotte	P2	8	8_07	M3	0	0	0	0	0	0	0	0	0	1	0	0	0	1	0
Charlotte	P2	8	8_105	M0	0	0	0	0	0	0	0	0	0	0	0	0	0	0	0
Charlotte	P2	8	8_128	M2	0	0	0	0	0	1	0	1	0	3	0	0	0	5	2
Charlotte	P2	8	8_66	M1	0	0	0	0	0	0	0	1	0	0	1	0	0	2	1
Charlotte	P2	9	9_23	M1	0	0	0	2	0	0	0	0	0	1	1	0	0	4	2
Charlotte	P2	9	9_71	M3	0	0	0	1	0	0	0	0	0	1	0	1	0	3	1
Charlotte	P2	9	9_79	M0	0	0	0	1	0	3	0	0	0	0	0	1	0	5	4
Charlotte	P2	9	9_96	M2	0	0	0	1	0	0	0	0	0	0	1	0	0	2	1
Laura	P2	1	1_104	M3	0	0	0	0	0	0	0	0	0	0	0	0	0	0	0
Laura	P2	1	1_26	M1	2	0	0	0	0	1	0	0	0	0	0	0	0	3	3
Laura	P2	1	1_38	M2	0	0	0	1	0	0	0	0	0	0	1	0	0	2	1
Laura	P2	1	1_62	M0	0	0	0	0	0	0	0	0	0	0	1	0	0	1	0
Laura	P2	10	10_08	M0	0	0	0	0	0	0	0	0	0	1	0	0	0	1	0
Laura	P2	10	10_126	M3	0	0	0	0	0	0	0	1	0	3	0	0	0	4	1
Laura	P2	10	10_42	M2	2	0	0	2	1	3	0	1	0	1	1	2	0	13	9
Laura	P2	10	10_70	M1	0	0	0	2	3	1	1	1	0	3	1	0	0	12	8
Laura	P2	11	11_10	M3	0	0	2	2	1	3	0	1	0	3	1	0	0	13	9
Laura	P2	11	11_131	M0	0	0	0	0	0	0	0	0	0	0	1	0	0	1	0
Laura	P2	11	11_8	M1	1	0	2	1	1	0	1	0	0	0	0	0	0	6	6
Laura	P2	11	11_82	M2	0	0	0	1	0	3	0	1	0	1	0	0	0	6	5
Laura	P2	12	12_103	M0	0	0	0	0	0	1	0	0	0	0	0	0	0	1	1
Laura	P2	12	12_115	M3	1	0	0	0	0	1	0	1	0	0	0	0	0	3	3
Laura	P2	12	12_116	M1	2	0	0	0	0	3	0	1	1	0	0	0	0	7	6
Laura	P2	12	12_69	M2	2	0	0	1	1	1	0	0	0	0	0	0	0	5	5
Laura	P2	13	13_02	M3	0	0	0	0	0	0	0	0	0	1	0	0	0	1	0
Laura	P2	13	13_39	M2	0	0	0	0	0	0	0	0	0	3	0	0	1	4	0
Laura	P2	13	13_68	M0	1	0	1	0	0	1	0	1	0	0	0	0	0	4	4
Laura	P2	13	13_84	M1	1	0	0	0	0	0	0	1	0	0	0	0	1	3	2
Laura	P2	14	14_06	M3	0	0	0	1	1	0	0	1	0	0	0	2	0	5	3
Laura	P2	14	14_46	M0	0	0	0	0	0	0	0	0	0	0	0	0	2	2	0
Laura	P2	14	14_83	M1	1	0	0	0	0	0	0	1	0	0	1	1	0	4	2
Laura	P2	14	14_88	M2	0	0	0	1	0	0	0	0	0	0	0	1	0	2	1
Laura	P2	15	15_21	M2	1	1	0	3	1	0	0	0	0	0	1	0	0	7	6
Laura	P2	15	15_49	M3	0	0	0	0	0	1	0	0	0	0	0	1	0	2	1
Laura	P2	15	15_52	M0	1	0	0	0	1	0	0	0	1	0	0	0	0	3	2
Laura	P2	15	15_61	M1	1	1	1	0	2	0	0	1	0	0	0	0	0	6	6
Laura	P2	16	16_137	M3	0	0	0	0	0	1	0	0	0	0	0	1	0	2	1
Laura	P2	16	16_19	M1	1	0	0	1	1	1	0	0	0	0	1	0	0	5	4
Laura	P2	16	16_27	M0	0	0	0	0	0	0	0	0	0	3	0	1	0	4	0
Laura	P2	16	16_90	M2	0	0	0	1	0	2	0	1	0	0	0	0	0	4	4
Laura	P2	17	17_20	M3	0	0	0	0	0	1	0	0	0	3	0	0	0	4	1
Laura	P2	17	17_44	M0	0	0	0	0	0	0	0	0	1	1	0	1	0	3	0
Laura	P2	17	17_85	M1	0	0	0	1	0	3	0	1	0	3	0	0	0	8	5
Laura	P2	17	17_92	M2	0	0	0	0	0	0	0	0	1	3	0	0	0	4	0
Laura	P2	18	18_12	M3	0	0	0	0	0	0	0	0	0	1	0	0	1	2	0
Laura	P2	18	18_31	M0	1	0	0	0	0	2	0	1	0	0	0	0	0	4	4
Laura	P2	18	18_35	M2	0	0	0	0	0	1	0	0	0	0	0	0	1	2	1
Laura	P2	18	18_57	M1	0	0	0	0	0	1	0	0	0	0	0	0	0	1	1
Laura	P2	19	19_120	M1	0	0	0	0	0	0	0	0	0	0	0	0	0	0	0
Laura	P2	19	19_45	M0	0	0	0	1	1	0	0	2	0	1	0	0	0	5	4
Laura	P2	19	19_55	M2	0	0	0	0	0	0	0	0	0	3	0	1	0	4	0
Laura	P2	19	19_86	M3	0	0	0	0	0	0	0	0	0	3	0	0	0	3	0
Laura	P2	2	2_110	M1	3	0	0	1	2	2	0	0	1	0	1	1	0	11	8
Laura	P2	2	2_122	M3	1	0	0	0	0	0	0	0	0	0	0	1	2	4	1
Laura	P2	2	2_24	M2	2	0	2	2	2	1	3	0	0	0	0	0	0	12	12
Laura	P2	2	2_93	M0	2	0	0	2	1	1	0	0	0	3	0	1	0	10	6
Laura	P2	20	20_01	M3	0	0	0	0	0	0	0	0	0	3	1	0	0	4	0
Laura	P2	20	20_09	M1	0	0	0	0	0	0	0	1	0	0	0	0	0	1	1
Laura	P2	20	20_132	M2	0	0	0	1	1	3	0	0	0	1	1	0	0	7	5
Laura	P2	20	20_30	M0	0	0	0	1	1	3	0	1	0	0	0	0	0	6	6
Laura	P2	21	21_119	M3	1	0	0	1	1	0	0	1	3	3	1	3	0	14	4
Laura	P2	21	21_129	M1	0	0	0	2	0	0	0	0	0	1	1	0	2	6	2
Laura	P2	21	21_97	M2	3	0	1	2	1	3	0	1	0	3	1	2	1	18	11
Laura	P2	21	21_99	M0	0	0	0	2	1	0	0	1	1	1	1	0	0	7	4
Laura	P2	22	22_05	M1	0	0	0	2	0	0	0	0	0	0	1	2	0	5	2
Laura	P2	22	22_135	M3	0	0	0	3	2	0	0	1	2	0	1	0	0	9	6
Laura	P2	22	22_37	M0	1	0	0	1	1	2	0	0	1	3	0	0	0	9	5
Laura	P2	22	22_98	M2	2	3	0	2	0	3	0	1	1	3	0	0	0	15	11
Laura	P2	23	23_100	M2	0	0	0	0	0	0	0	1	0	0	0	0	0	1	1
Laura	P2	23	23_114	M3	1	0	0	0	0	0	0	1	0	0	0	0	0	2	2
Laura	P2	23	23_29	M0	0	0	0	0	0	0	0	0	0	1	0	0	0	1	0
Laura	P2	23	23_53	M1	1	0	0	1	1	0	0	1	1	0	0	0	0	5	4
Laura	P2	24	24_109	M1	0	0	0	0	0	3	0	1	0	0	1	0	0	5	4
Laura	P2	24	24_13	M2	0	0	0	0	0	1	0	0	0	3	0	0	0	4	1
Laura	P2	24	24_17	M0	1	0	0	0	1	3	0	0	0	3	0	0	1	9	5
Laura	P2	24	24_43	M3	0	0	0	0	0	0	0	0	0	0	0	0	0	0	0
Laura	P2	25	25_136	M3	0	0	1	3	0	3	3	1	0	3	0	0	0	14	11
Laura	P2	25	25_25	M0	2	0	0	2	1	1	0	1	0	0	0	0	0	7	7
Laura	P2	25	25_59	M1	3	0	3	2	1	0	0	2	2	0	0	2	0	15	11
Laura	P2	25	25_64	M2	2	0	2	3	3	0	0	2	2	0	1	2	0	17	12
Laura	P2	26	26_107	M0	1	0	0	0	0	3	0	0	0	0	0	0	0	4	4
Laura	P2	26	26_108	M2	0	0	0	0	0	1	0	3	0	3	0	0	0	7	4
Laura	P2	26	26_137	M1	1	0	0	1	1	0	0	0	1	0	0	0	0	4	3
Laura	P2	26	26_75	M3	0	0	0	0	0	1	0	1	0	0	0	0	0	2	2
Laura	P2	27	27_106	M0	0	0	0	2	0	0	0	1	0	0	0	0	0	3	3
Laura	P2	27	27_47	M1	2	0	3	2	0	2	0	1	0	0	0	2	0	12	10
Laura	P2	27	27_89	M2	2	0	1	2	1	1	0	1	0	0	1	0	0	9	8
Laura	P2	27	27_94	M3	2	0	1	2	0	2	0	1	0	0	0	0	0	8	8
Laura	P2	28	28_03	M3	0	0	0	2	0	2	0	0	0	1	0	0	0	5	4
Laura	P2	28	28_118	M2	0	0	0	0	1	3	0	1	0	0	1	0	0	6	5
Laura	P2	28	28_22	M1	2	0	0	1	1	2	1	1	0	0	0	0	0	8	8
Laura	P2	28	28_80	M0	0	0	0	1	0	0	0	1	0	0	0	0	0	2	2
Laura	P2	29	29_101	M2	2	0	0	2	1	1	0	3	0	1	0	0	0	10	9
Laura	P2	29	29_124	M3	0	0	0	1	0	1	0	3	0	3	0	0	0	8	5
Laura	P2	29	29_15	M1	2	0	0	2	1	1	0	2	0	0	0	0	2	10	8
Laura	P2	29	29_63	M0	0	0	0	0	0	2	0	0	0	0	0	0	0	2	2
Laura	P2	3	3_04	M0	0	0	0	0	0	0	0	0	0	0	0	0	0	0	0
Laura	P2	3	3_11	M2	0	0	0	0	0	0	0	0	0	0	0	0	0	0	0
Laura	P2	3	3_41	M3	0	0	0	2	0	3	0	0	0	3	0	0	0	8	5
Laura	P2	3	3_72	M1	0	0	0	1	0	0	0	0	0	0	0	0	0	1	1
Laura	P2	30	30_121	M0	0	0	0	0	0	0	0	0	0	3	0	0	0	3	0
Laura	P2	30	30_32	M1	0	0	0	0	0	0	0	1	0	0	0	0	1	2	1
Laura	P2	30	30_58	M2	2	0	0	1	2	3	0	1	0	0	0	0	0	9	9
Laura	P2	30	30_76	M3	1	0	0	0	0	0	0	0	0	0	0	0	0	1	1
Laura	P2	31	31_117	M0	0	0	0	1	0	0	0	0	0	0	1	0	0	2	1
Laura	P2	31	31_51	M1	0	0	0	0	0	0	0	0	0	0	0	1	0	1	0
Laura	P2	31	31_60	M2	0	0	0	0	0	0	0	0	0	0	0	0	0	0	0
Laura	P2	31	31_77	M3	1	0	0	0	0	0	0	0	0	3	0	0	0	4	1
Laura	P2	32	32_16	M0	0	0	0	0	0	0	0	0	0	1	0	0	0	1	0
Laura	P2	32	32_18	M3	0	0	0	0	0	0	0	1	0	3	0	0	2	6	1
Laura	P2	32	32_54	M1	0	0	0	0	0	0	0	1	1	1	0	0	2	5	1
Laura	P2	32	32_81	M2	0	0	0	0	0	2	0	0	0	0	0	0	0	2	2
Laura	P2	33	33_113	M3	1	0	0	0	0	0	0	0	0	3	0	0	2	6	1
Laura	P2	33	33_34	M2	0	0	0	0	0	0	0	0	0	0	0	0	0	0	0
Laura	P2	33	33_40	M0	0	0	0	0	0	0	0	0	0	1	0	0	0	1	0
Laura	P2	33	33_65	M1	0	0	0	0	0	0	0	1	1	1	0	0	2	5	1
Laura	P2	36	36_138	M1	0	0	0	0	0	0	0	0	0	0	0	1	0	1	0
Laura	P2	36	36_144	M2	1	0	0	0	0	3	0	0	0	0	0	0	0	4	4
Laura	P2	36	36_179	M0	0	0	0	0	0	0	0	0	0	0	0	0	0	0	0
Laura	P2	36	36_185	M3	1	0	0	0	0	0	0	0	1	3	0	0	0	5	1
Laura	P2	37	37_140	M2	0	0	0	0	0	3	0	1	1	3	1	0	0	9	4
Laura	P2	37	37_148	M1	0	0	0	0	0	3	0	0	3	2	2	0	0	10	3
Laura	P2	37	37_160	M0	0	0	0	0	0	0	0	0	1	1	0	0	0	2	0
Laura	P2	37	37_176	M3	2	0	0	0	0	3	0	1	1	2	1	0	0	10	6
Laura	P2	38	38_161	M1	0	0	0	0	0	3	0	1	0	0	1	0	0	5	4
Laura	P2	38	38_172	M0	0	0	0	0	0	0	0	0	0	1	0	0	0	1	0
Laura	P2	38	38_174	M2	0	0	0	0	0	2	0	0	0	0	0	0	0	2	2
Laura	P2	38	38_190	M3	0	0	0	0	0	0	0	2	0	0	0	0	0	2	2
Laura	P2	39	39_147	M3	0	0	0	1	0	1	0	1	0	0	0	0	0	3	3
Laura	P2	39	39_168	M0	1	0	0	0	0	3	0	1	0	3	0	0	0	8	5
Laura	P2	39	39_184	M2	0	0	0	0	0	1	0	1	0	0	0	0	0	2	2
Laura	P2	39	39_189	M1	0	0	0	0	0	3	0	1	0	0	1	0	0	5	4
Laura	P2	4	4_112	M3	1	0	0	0	1	3	0	0	0	3	0	0	0	8	5
Laura	P2	4	4_14	M2	1	0	0	1	0	0	0	0	0	3	0	1	0	6	2
Laura	P2	4	4_36	M1	0	0	0	1	1	2	0	1	0	0	0	0	0	5	5
Laura	P2	4	4_78	M0	0	0	0	0	0	2	0	0	0	3	0	0	0	5	2
Laura	P2	40	40_143	M2	0	0	0	0	0	2	0	1	0	0	0	0	0	3	3
Laura	P2	40	40_152	M0	0	0	0	0	0	2	0	0	0	0	0	0	0	2	2
Laura	P2	40	40_153	M1	1	0	0	0	1	1	0	2	0	0	3	0	0	8	5
Laura	P2	40	40_164	M3	1	0	0	0	1	2	0	0	0	0	0	0	0	4	4
Laura	P2	41	41_149	M0	1	0	0	0	0	2	0	1	0	0	0	0	0	4	4
Laura	P2	41	41_158	M1	1	0	0	0	2	3	1	2	0	0	1	0	0	10	9
Laura	P2	41	41_159	M3	1	0	0	0	1	0	0	2	0	0	0	0	0	4	4
Laura	P2	41	41_166	M2	0	0	0	0	1	3	0	2	0	0	0	0	0	6	6
Laura	P2	42	42_141	M3	1	0	0	0	1	2	0	2	0	0	0	0	0	6	6
Laura	P2	42	42_150	M0	0	0	0	0	0	0	0	0	0	0	0	0	0	0	0
Laura	P2	42	42_151	M2	0	0	0	0	1	3	0	2	0	0	0	0	0	6	6
Laura	P2	42	42_175	M1	0	0	0	0	0	0	0	1	0	0	1	0	0	2	1
Laura	P2	43	43_142	M2	1	0	0	0	1	3	0	2	0	0	0	0	0	7	7
Laura	P2	43	43_157	M0	1	0	0	0	0	0	0	1	0	1	0	0	0	3	2
Laura	P2	43	43_163	M3	0	0	0	0	0	2	0	1	0	0	0	0	0	3	3
Laura	P2	43	43_187	M1	1	0	0	0	0	1	0	1	1	1	0	0	0	5	3
Laura	P2	44	44_155	M0	0	0	0	0	0	0	0	0	0	3	0	0	0	3	0
Laura	P2	44	44_156	M3	3	1	1	3	2	3	3	0	0	1	0	0	0	17	16
Laura	P2	44	44_178	M2	0	0	0	1	0	1	0	2	0	0	0	0	0	4	4
Laura	P2	44	44_183	M1	1	0	0	0	0	2	0	1	0	0	0	0	0	4	4
Laura	P2	5	5_123	M3	0	0	0	0	0	2	0	1	0	0	0	0	0	3	3
Laura	P2	5	5_133	M2	2	0	0	1	1	3	0	2	0	3	1	0	0	13	9
Laura	P2	5	5_87	M0	0	0	0	0	0	0	0	0	0	0	1	0	0	1	0
Laura	P2	5	5_95	M1	0	0	0	1	0	0	0	1	0	0	1	0	0	3	2
Laura	P2	6	6_111	M1	2	0	0	0	0	0	0	1	1	0	0	0	0	4	3
Laura	P2	6	6_127	M3	1	0	0	1	1	1	0	2	0	0	0	0	0	6	6
Laura	P2	6	6_130	M0	1	0	0	2	1	2	0	2	0	0	0	0	0	8	8
Laura	P2	6	6_67	M2	0	0	0	1	0	0	0	0	0	0	0	0	0	1	1
Laura	P2	7	7_105	M2	0	0	0	2	1	2	0	2	0	0	1	0	0	8	7
Laura	P2	7	7_125	M3	2	0	1	1	1	1	0	1	1	3	0	0	0	11	7
Laura	P2	7	7_28	M1	2	0	0	0	0	1	0	0	3	0	1	1	0	8	3
Laura	P2	7	7_91	M0	1	0	0	2	0	0	0	1	0	3	0	0	0	7	4
Laura	P2	8	8_07	M3	0	0	0	0	0	0	0	1	0	1	0	0	0	2	1
Laura	P2	8	8_105	M0	0	0	0	0	0	0	0	0	0	0	0	0	0	0	0
Laura	P2	8	8_128	M2	2	1	0	1	1	1	0	1	0	3	0	0	0	10	7
Laura	P2	8	8_66	M1	1	0	0	1	1	0	0	1	0	0	1	0	0	5	4
Laura	P2	9	9_23	M1	1	0	0	1	0	1	0	0	0	1	1	0	0	5	3
Laura	P2	9	9_71	M3	0	0	0	1	0	3	0	1	0	1	0	1	0	7	5
Laura	P2	9	9_79	M0	1	0	0	1	1	3	0	0	0	0	0	1	0	7	6
Laura	P2	9	9_96	M2	1	0	0	1	0	0	0	0	0	0	1	0	0	3	2
Miguel	P2	1	1_104	M3	0	0	0	0	0	1	0	0	0	0	0	0	0	1	1
Miguel	P2	1	1_26	M1	1	0	0	0	0	3	0	0	0	0	0	0	0	4	4
Miguel	P2	1	1_38	M2	0	0	0	0	0	0	0	0	0	0	1	0	0	1	0
Miguel	P2	1	1_62	M0	0	0	0	0	0	0	0	1	0	0	1	0	0	2	1
Miguel	P2	10	10_08	M0	2	0	1	2	1	3	0	0	0	1	0	0	0	10	9
Miguel	P2	10	10_126	M3	0	0	0	0	0	0	0	0	0	3	0	0	0	3	0
Miguel	P2	10	10_42	M2	0	0	0	1	0	0	0	0	0	1	1	2	0	5	1
Miguel	P2	10	10_70	M1	2	0	0	2	0	0	0	1	0	3	1	0	0	9	5
Miguel	P2	11	11_10	M3	2	0	0	2	1	3	0	1	0	3	1	0	0	13	9
Miguel	P2	11	11_131	M0	0	0	0	0	0	0	0	0	0	0	1	0	0	1	0
Miguel	P2	11	11_8	M1	0	0	0	1	0	0	0	0	0	0	0	0	0	1	1
Miguel	P2	11	11_82	M2	1	0	0	2	0	3	0	0	0	1	0	0	0	7	6
Miguel	P2	12	12_103	M0	1	0	0	0	0	1	0	0	0	0	0	0	0	2	2
Miguel	P2	12	12_115	M3	1	0	0	0	0	2	0	0	0	0	0	0	0	3	3
Miguel	P2	12	12_116	M1	1	0	0	0	0	1	0	0	1	0	0	0	0	3	2
Miguel	P2	12	12_69	M2	1	0	0	0	0	1	0	0	0	0	0	0	0	2	2
Miguel	P2	13	13_02	M3	0	0	0	0	0	0	0	0	0	1	0	0	0	1	0
Miguel	P2	13	13_39	M2	0	0	0	2	0	0	0	0	0	3	0	0	1	6	2
Miguel	P2	13	13_68	M0	1	0	1	0	0	0	0	1	0	0	0	0	0	3	3
Miguel	P2	13	13_84	M1	0	0	0	2	0	0	0	0	0	0	0	0	1	3	2
Miguel	P2	14	14_06	M3	1	0	0	1	0	1	0	0	0	0	0	2	0	5	3
Miguel	P2	14	14_46	M0	0	0	0	0	0	0	0	0	0	0	0	0	2	2	0
Miguel	P2	14	14_83	M1	0	0	0	0	0	0	0	0	0	0	1	1	0	2	0
Miguel	P2	14	14_88	M2	1	0	0	1	0	1	0	0	0	0	0	1	0	4	3
Miguel	P2	15	15_21	M2	1	0	0	0	1	1	0	0	0	0	1	0	0	4	3
Miguel	P2	15	15_49	M3	1	0	0	1	0	1	0	0	0	0	0	1	0	4	3
Miguel	P2	15	15_52	M0	0	0	0	0	0	0	0	0	1	0	0	0	0	1	0
Miguel	P2	15	15_61	M1	1	0	1	1	0	0	0	0	0	0	0	0	0	3	3
Miguel	P2	16	16_137	M3	1	0	0	0	0	2	0	0	0	0	0	1	0	4	3
Miguel	P2	16	16_19	M1	1	0	0	1	0	1	0	0	0	0	1	0	0	4	3
Miguel	P2	16	16_27	M0	0	0	0	0	1	0	0	0	0	3	0	1	0	5	1
Miguel	P2	16	16_90	M2	0	0	0	1	0	0	0	0	0	0	0	0	0	1	1
Miguel	P2	17	17_20	M3	0	0	0	0	0	0	0	1	0	3	0	0	0	4	1
Miguel	P2	17	17_44	M0	0	0	0	0	0	0	0	0	1	1	0	1	0	3	0
Miguel	P2	17	17_85	M1	1	0	0	2	0	1	0	1	0	3	0	0	0	8	5
Miguel	P2	17	17_92	M2	0	0	0	0	0	0	0	0	1	3	0	0	0	4	0
Miguel	P2	18	18_12	M3	0	0	0	1	0	0	0	0	0	1	0	0	1	3	1
Miguel	P2	18	18_31	M0	1	0	0	0	0	3	0	0	0	0	0	0	0	4	4
Miguel	P2	18	18_35	M2	0	0	0	0	0	0	0	0	0	0	0	0	1	1	0
Miguel	P2	18	18_57	M1	1	0	0	0	0	2	0	0	0	0	0	0	0	3	3
Miguel	P2	19	19_120	M1	0	0	0	1	0	0	0	0	0	0	0	0	0	1	1
Miguel	P2	19	19_45	M0	1	0	0	1	0	0	0	0	0	1	0	0	0	3	2
Miguel	P2	19	19_55	M2	0	0	0	0	0	0	0	0	0	3	0	1	0	4	0
Miguel	P2	19	19_86	M3	1	0	0	1	0	1	0	0	0	3	0	0	0	6	3
Miguel	P2	2	2_110	M1	2	0	1	2	1	2	0	0	1	0	1	1	0	11	8
Miguel	P2	2	2_122	M3	0	0	0	0	0	0	0	0	0	0	0	1	2	3	0
Miguel	P2	2	2_24	M2	2	0	1	3	1	3	0	0	0	0	0	0	0	10	10
Miguel	P2	2	2_93	M0	1	0	0	2	0	2	0	2	0	3	0	1	0	11	7
Miguel	P2	20	20_01	M3	1	0	0	0	0	0	0	0	0	3	1	0	0	5	1
Miguel	P2	20	20_09	M1	1	0	0	0	0	0	0	1	0	0	0	0	0	2	2
Miguel	P2	20	20_132	M2	2	0	0	1	1	2	0	0	0	1	1	0	0	8	6
Miguel	P2	20	20_30	M0	0	0	0	0	0	2	0	0	0	0	0	0	0	2	2
Miguel	P2	21	21_119	M3	0	0	0	0	0	0	0	0	3	3	1	3	0	10	0
Miguel	P2	21	21_129	M1	1	0	0	3	0	0	0	0	0	1	1	0	2	8	4
Miguel	P2	21	21_97	M2	2	0	1	2	0	3	0	1	0	3	1	2	1	16	9
Miguel	P2	21	21_99	M0	1	0	0	2	0	1	0	0	1	1	1	0	0	7	4
Miguel	P2	22	22_05	M1	1	0	0	3	0	0	0	0	0	0	1	2	0	7	4
Miguel	P2	22	22_135	M3	1	0	0	2	0	1	0	0	2	0	1	0	0	7	4
Miguel	P2	22	22_37	M0	0	0	0	0	0	1	0	0	1	3	0	0	0	5	1
Miguel	P2	22	22_98	M2	2	0	0	2	0	2	0	0	1	3	0	0	0	10	6
Miguel	P2	23	23_100	M2	0	0	0	0	0	0	0	1	0	0	0	0	0	1	1
Miguel	P2	23	23_114	M3	1	0	0	0	0	0	0	1	0	0	0	0	0	2	2
Miguel	P2	23	23_29	M0	0	0	0	0	0	0	0	0	0	1	0	0	0	1	0
Miguel	P2	23	23_53	M1	0	0	0	1	0	0	0	0	1	0	0	0	0	2	1
Miguel	P2	24	24_109	M1	0	0	0	1	0	3	0	1	0	0	1	0	0	6	5
Miguel	P2	24	24_13	M2	0	0	0	1	0	1	0	0	0	3	0	0	0	5	2
Miguel	P2	24	24_17	M0	1	0	0	0	0	1	0	0	0	3	0	0	1	6	2
Miguel	P2	24	24_43	M3	0	0	0	1	0	0	0	0	0	0	0	0	0	1	1
Miguel	P2	25	25_136	M3	2	0	0	3	0	3	3	0	0	3	0	0	0	14	11
Miguel	P2	25	25_25	M0	0	0	0	2	0	0	0	1	0	0	0	0	0	3	3
Miguel	P2	25	25_59	M1	0	0	0	2	0	0	0	0	2	0	0	2	0	6	2
Miguel	P2	25	25_64	M2	2	0	2	2	2	0	0	1	2	0	1	2	0	14	9
Miguel	P2	26	26_107	M0	0	0	0	0	0	1	0	0	0	0	0	0	0	1	1
Miguel	P2	26	26_108	M2	0	0	0	1	0	0	0	0	0	3	0	0	0	4	1
Miguel	P2	26	26_137	M1	0	0	0	1	0	0	0	0	1	0	0	0	0	2	1
Miguel	P2	26	26_75	M3	0	0	0	0	0	0	0	0	0	0	0	0	0	0	0
Miguel	P2	27	27_106	M0	0	0	0	1	0	0	0	0	0	0	0	0	0	1	1
Miguel	P2	27	27_47	M1	1	0	0	2	0	0	0	0	0	0	0	2	0	5	3
Miguel	P2	27	27_89	M2	1	0	3	2	0	0	0	0	0	0	1	0	0	7	6
Miguel	P2	27	27_94	M3	2	0	0	2	0	0	0	0	0	0	0	0	0	4	4
Miguel	P2	28	28_03	M3	0	0	0	2	0	3	0	0	0	1	0	0	0	6	5
Miguel	P2	28	28_118	M2	0	0	0	2	0	2	0	0	0	0	1	0	0	5	4
Miguel	P2	28	28_22	M1	1	0	0	2	0	0	0	0	0	0	0	0	0	3	3
Miguel	P2	28	28_80	M0	0	0	0	0	0	0	0	0	0	0	0	0	0	0	0
Miguel	P2	29	29_101	M2	2	0	0	1	1	1	0	0	0	1	0	0	0	6	5
Miguel	P2	29	29_124	M3	2	0	0	2	0	2	0	2	0	3	0	0	0	11	8
Miguel	P2	29	29_15	M1	1	0	0	3	0	0	0	0	0	0	0	0	2	6	4
Miguel	P2	29	29_63	M0	0	0	0	1	0	0	0	0	0	0	0	0	0	1	1
Miguel	P2	3	3_04	M0	0	0	0	0	0	0	0	0	0	0	0	0	0	0	0
Miguel	P2	3	3_11	M2	0	0	0	0	0	0	0	0	0	0	0	0	0	0	0
Miguel	P2	3	3_41	M3	0	0	0	1	0	0	0	0	0	3	0	0	0	4	1
Miguel	P2	3	3_72	M1	0	0	0	0	0	0	0	0	0	0	0	0	0	0	0
Miguel	P2	30	30_121	M0	1	0	0	1	0	3	0	0	0	3	0	0	0	8	5
Miguel	P2	30	30_32	M1	0	0	0	0	0	0	0	0	0	0	0	0	1	1	0
Miguel	P2	30	30_58	M2	1	0	0	0	0	2	0	0	0	0	0	0	0	3	3
Miguel	P2	30	30_76	M3	0	0	0	0	0	0	0	0	0	0	0	0	0	0	0
Miguel	P2	31	31_117	M0	1	0	0	1	0	0	0	1	0	0	1	0	0	4	3
Miguel	P2	31	31_51	M1	0	0	0	0	0	0	0	0	0	0	0	1	0	1	0
Miguel	P2	31	31_60	M2	0	0	0	1	0	0	0	0	0	0	0	0	0	1	1
Miguel	P2	31	31_77	M3	1	0	0	1	0	1	0	0	0	3	0	0	0	6	3
Miguel	P2	32	32_16	M0	0	0	0	0	0	0	0	0	0	1	0	0	0	1	0
Miguel	P2	32	32_18	M3	1	0	0	0	0	2	0	1	0	3	0	0	2	9	4
Miguel	P2	32	32_54	M1	1	0	0	0	0	1	0	0	1	1	0	0	2	6	2
Miguel	P2	32	32_81	M2	0	0	0	1	0	0	0	1	0	0	0	0	0	2	2
Miguel	P2	33	33_113	M3	0	0	0	0	0	0	0	0	0	3	0	0	2	5	0
Miguel	P2	33	33_34	M2	0	0	0	1	0	0	0	0	0	0	0	0	0	1	1
Miguel	P2	33	33_40	M0	0	0	0	0	0	0	0	0	0	1	0	0	0	1	0
Miguel	P2	33	33_65	M1	0	0	0	0	0	0	0	1	1	1	0	0	2	5	1
Miguel	P2	36	36_138	M1	0	0	0	0	0	0	0	1	0	0	0	1	0	2	1
Miguel	P2	36	36_144	M2	0	0	0	1	0	2	0	0	0	0	0	0	0	3	3
Miguel	P2	36	36_179	M0	0	0	0	0	0	0	0	0	0	0	0	0	0	0	0
Miguel	P2	36	36_185	M3	0	0	0	0	0	0	0	0	1	3	0	0	0	4	0
Miguel	P2	37	37_140	M2	2	0	0	0	0	3	0	1	1	3	1	0	0	11	6
Miguel	P2	37	37_148	M1	0	0	0	0	0	1	0	1	3	2	2	0	0	9	2
Miguel	P2	37	37_160	M0	0	0	0	0	0	0	0	0	1	1	0	0	0	2	0
Miguel	P2	37	37_176	M3	1	0	0	0	0	3	0	0	1	2	1	0	0	8	4
Miguel	P2	38	38_161	M1	1	0	0	0	0	1	0	1	0	0	1	0	0	4	3
Miguel	P2	38	38_172	M0	0	0	0	0	0	0	0	0	0	1	0	0	0	1	0
Miguel	P2	38	38_174	M2	1	0	0	0	0	1	0	0	0	0	0	0	0	2	2
Miguel	P2	38	38_190	M3	0	0	0	1	0	0	0	1	0	0	0	0	0	2	2
Miguel	P2	39	39_147	M3	1	0	0	0	0	1	0	1	0	0	0	0	0	3	3
Miguel	P2	39	39_168	M0	0	0	0	0	0	1	0	0	0	3	0	0	0	4	1
Miguel	P2	39	39_184	M2	1	0	0	0	0	0	0	1	0	0	0	0	0	2	2
Miguel	P2	39	39_189	M1	1	0	0	0	0	2	0	1	0	0	1	0	0	5	4
Miguel	P2	4	4_112	M3	0	0	0	0	0	3	0	0	0	3	0	0	0	6	3
Miguel	P2	4	4_14	M2	0	0	0	0	0	0	0	0	0	3	0	1	0	4	0
Miguel	P2	4	4_36	M1	0	0	0	1	0	0	0	0	0	0	0	0	0	1	1
Miguel	P2	4	4_78	M0	1	0	0	0	0	2	0	0	0	3	0	0	0	6	3
Miguel	P2	40	40_143	M2	1	0	0	0	0	0	0	1	0	0	0	0	0	2	2
Miguel	P2	40	40_152	M0	1	0	0	0	0	1	0	0	0	0	0	0	0	2	2
Miguel	P2	40	40_153	M1	2	0	0	0	1	0	0	3	0	0	3	0	0	9	6
Miguel	P2	40	40_164	M3	1	0	0	0	0	0	0	0	0	0	0	0	0	1	1
Miguel	P2	41	41_149	M0	1	0	0	0	0	1	0	1	0	0	0	0	0	3	3
Miguel	P2	41	41_158	M1	2	0	0	0	0	1	1	2	0	0	1	0	0	7	6
Miguel	P2	41	41_159	M3	2	0	0	0	0	1	0	3	0	0	0	0	0	6	6
Miguel	P2	41	41_166	M2	2	0	0	0	0	3	0	2	0	0	0	0	0	7	7
Miguel	P2	42	42_141	M3	1	0	0	0	0	1	0	1	0	0	0	0	0	3	3
Miguel	P2	42	42_150	M0	0	0	0	0	0	0	0	0	0	0	0	0	0	0	0
Miguel	P2	42	42_151	M2	2	0	0	1	0	3	0	2	0	0	0	0	0	8	8
Miguel	P2	42	42_175	M1	0	0	0	0	0	0	0	1	0	0	1	0	0	2	1
Miguel	P2	43	43_142	M2	1	0	0	0	0	1	0	2	0	0	0	0	0	4	4
Miguel	P2	43	43_157	M0	1	0	0	0	0	0	0	0	0	1	0	0	0	2	1
Miguel	P2	43	43_163	M3	1	0	0	0	0	2	0	1	0	0	0	0	0	4	4
Miguel	P2	43	43_187	M1	1	0	0	0	0	2	0	1	1	1	0	0	0	6	4
Miguel	P2	44	44_155	M0	0	0	0	0	0	0	0	0	0	3	0	0	0	3	0
Miguel	P2	44	44_156	M3	2	1	1	1	1	3	0	1	0	1	0	0	0	11	10
Miguel	P2	44	44_178	M2	1	0	0	0	0	0	0	2	0	0	0	0	0	3	3
Miguel	P2	44	44_183	M1	0	0	0	1	0	0	0	2	0	0	0	0	0	3	3
Miguel	P2	5	5_123	M3	0	0	0	0	0	0	0	2	0	0	0	0	0	2	2
Miguel	P2	5	5_133	M2	2	0	0	0	0	3	0	2	0	3	1	0	0	11	7
Miguel	P2	5	5_87	M0	0	0	0	0	0	0	0	0	0	0	1	0	0	1	0
Miguel	P2	5	5_95	M1	0	0	0	1	0	0	0	0	0	0	1	0	0	2	1
Miguel	P2	6	6_111	M1	2	0	0	1	1	3	0	2	1	0	0	0	0	10	9
Miguel	P2	6	6_127	M3	2	0	0	1	0	2	0	0	0	0	0	0	0	5	5
Miguel	P2	6	6_130	M0	2	0	0	2	1	2	0	2	0	0	0	0	0	9	9
Miguel	P2	6	6_67	M2	0	0	0	1	0	0	0	0	0	0	0	0	0	1	1
Miguel	P2	7	7_105	M2	0	0	0	1	0	0	0	1	0	0	1	0	0	3	2
Miguel	P2	7	7_125	M3	2	0	0	1	0	0	0	1	1	3	0	0	0	8	4
Miguel	P2	7	7_28	M1	2	0	0	2	0	2	0	0	3	0	1	1	0	11	6
Miguel	P2	7	7_91	M0	0	0	0	1	0	0	0	1	0	3	0	0	0	5	2
Miguel	P2	8	8_07	M3	0	0	0	1	0	0	0	1	0	1	0	0	0	3	2
Miguel	P2	8	8_105	M0	0	0	0	0	0	0	0	0	0	0	0	0	0	0	0
Miguel	P2	8	8_128	M2	1	0	0	3	0	2	0	2	0	3	0	0	0	11	8
Miguel	P2	8	8_66	M1	0	0	0	1	0	0	0	1	0	0	1	0	0	3	2
Miguel	P2	9	9_23	M1	0	0	0	1	0	0	0	0	0	1	1	0	0	3	1
Miguel	P2	9	9_71	M3	0	0	0	0	0	2	0	0	0	1	0	1	0	4	2
Miguel	P2	9	9_79	M0	1	0	0	0	0	3	0	0	0	0	0	1	0	5	4
Miguel	P2	9	9_96	M2	0	0	0	1	0	0	0	0	0	0	1	0	0	2	1
Thamiris	P2	1	1_104	M3	1	0	0	0	0	0	0	0	0	0	0	0	0	1	1
Thamiris	P2	1	1_26	M1	0	0	0	0	0	1	0	0	0	0	0	0	0	1	1
Thamiris	P2	1	1_38	M2	0	0	0	0	0	0	0	0	0	0	1	0	0	1	0
Thamiris	P2	1	1_62	M0	2	0	0	0	0	0	0	1	0	0	1	0	0	4	3
Thamiris	P2	10	10_08	M0	1	0	0	2	0	1	0	1	0	1	0	0	0	6	5
Thamiris	P2	10	10_126	M3	0	0	0	0	0	0	0	0	0	3	0	0	0	3	0
Thamiris	P2	10	10_42	M2	0	0	0	0	0	0	0	0	0	1	1	2	0	4	0
Thamiris	P2	10	10_70	M1	0	0	0	1	0	0	0	2	0	3	1	0	0	7	3
Thamiris	P2	11	11_10	M3	0	0	0	2	0	2	0	1	0	3	1	0	0	9	5
Thamiris	P2	11	11_131	M0	1	0	0	0	0	0	0	0	0	0	1	0	0	2	1
Thamiris	P2	11	11_8	M1	0	0	1	1	0	0	0	0	0	0	0	0	0	2	2
Thamiris	P2	11	11_82	M2	0	0	0	1	0	1	0	1	0	1	0	0	0	4	3
Thamiris	P2	12	12_103	M0	1	0	0	0	0	2	0	1	0	0	0	0	0	4	4
Thamiris	P2	12	12_115	M3	1	0	0	0	0	0	0	0	0	0	0	0	0	1	1
Thamiris	P2	12	12_116	M1	0	0	0	1	0	2	0	0	1	0	0	0	0	4	3
Thamiris	P2	12	12_69	M2	0	0	0	0	1	1	0	1	0	0	0	0	0	3	3
Thamiris	P2	13	13_02	M3	0	0	0	0	0	0	0	1	0	1	0	0	0	2	1
Thamiris	P2	13	13_39	M2	0	0	0	0	0	0	0	0	0	3	0	0	1	4	0
Thamiris	P2	13	13_68	M0	1	0	0	0	0	0	0	2	0	0	0	0	0	3	3
Thamiris	P2	13	13_84	M1	0	0	0	0	0	0	0	2	0	0	0	0	1	3	2
Thamiris	P2	14	14_06	M3	1	0	0	1	0	0	0	2	0	0	0	2	0	6	4
Thamiris	P2	14	14_46	M0	0	0	0	0	0	0	0	0	0	0	0	0	2	2	0
Thamiris	P2	14	14_83	M1	0	0	0	0	0	0	0	0	0	0	1	1	0	2	0
Thamiris	P2	14	14_88	M2	1	0	0	1	0	0	0	0	0	0	0	1	0	3	2
Thamiris	P2	15	15_21	M2	1	1	0	0	0	0	0	0	0	0	1	0	0	3	2
Thamiris	P2	15	15_49	M3	0	0	0	1	0	0	0	0	0	0	0	1	0	2	1
Thamiris	P2	15	15_52	M0	1	0	0	0	0	0	0	0	1	0	0	0	0	2	1
Thamiris	P2	15	15_61	M1	1	0	1	1	1	0	0	0	0	0	0	0	0	4	4
Thamiris	P2	16	16_137	M3	0	0	0	1	0	1	0	0	0	0	0	1	0	3	2
Thamiris	P2	16	16_19	M1	1	0	0	1	0	0	0	2	0	0	1	0	0	5	4
Thamiris	P2	16	16_27	M0	1	0	0	0	0	1	0	1	0	3	0	1	0	7	3
Thamiris	P2	16	16_90	M2	1	0	0	1	0	1	0	1	0	0	0	0	0	4	4
Thamiris	P2	17	17_20	M3	1	0	0	0	0	0	0	1	0	3	0	0	0	5	2
Thamiris	P2	17	17_44	M0	1	0	0	0	0	0	0	1	1	1	0	1	0	5	2
Thamiris	P2	17	17_85	M1	0	0	0	1	0	1	0	3	0	3	0	0	0	8	5
Thamiris	P2	17	17_92	M2	1	0	0	0	0	0	0	0	1	3	0	0	0	5	1
Thamiris	P2	18	18_12	M3	0	0	0	0	0	0	0	1	0	1	0	0	1	3	1
Thamiris	P2	18	18_31	M0	1	0	0	2	0	2	0	1	0	0	0	0	0	6	6
Thamiris	P2	18	18_35	M2	1	0	0	0	0	0	0	0	0	0	0	0	1	2	1
Thamiris	P2	18	18_57	M1	0	0	0	1	0	1	0	1	0	0	0	0	0	3	3
Thamiris	P2	19	19_120	M1	1	0	0	0	0	0	0	1	0	0	0	0	0	2	2
Thamiris	P2	19	19_45	M0	1	0	0	0	0	0	1	2	0	1	0	0	0	5	4
Thamiris	P2	19	19_55	M2	2	0	0	0	0	0	0	1	0	3	0	1	0	7	3
Thamiris	P2	19	19_86	M3	0	0	0	0	0	0	0	0	0	3	0	0	0	3	0
Thamiris	P2	2	2_110	M1	0	0	0	1	0	2	0	0	1	0	1	1	0	6	3
Thamiris	P2	2	2_122	M3	0	0	0	0	0	0	0	0	0	0	0	1	2	3	0
Thamiris	P2	2	2_24	M2	0	0	0	1	1	0	0	0	0	0	0	0	0	2	2
Thamiris	P2	2	2_93	M0	1	0	0	0	0	1	0	0	0	3	0	1	0	6	2
Thamiris	P2	20	20_01	M3	0	0	0	1	0	0	0	0	0	3	1	0	0	5	1
Thamiris	P2	20	20_09	M1	2	0	0	0	0	0	0	0	0	0	0	0	0	2	2
Thamiris	P2	20	20_132	M2	0	0	0	1	0	1	0	0	0	1	1	0	0	4	2
Thamiris	P2	20	20_30	M0	1	0	0	0	0	0	0	0	0	0	0	0	0	1	1
Thamiris	P2	21	21_119	M3	0	0	0	0	0	0	0	0	3	3	1	3	0	10	0
Thamiris	P2	21	21_129	M1	0	0	0	2	0	0	0	1	0	1	1	0	2	7	3
Thamiris	P2	21	21_97	M2	0	0	1	2	0	1	0	2	0	3	1	2	1	13	6
Thamiris	P2	21	21_99	M0	1	0	0	2	0	0	0	1	1	1	1	0	0	7	4
Thamiris	P2	22	22_05	M1	0	0	0	2	0	0	0	0	0	0	1	2	0	5	2
Thamiris	P2	22	22_135	M3	1	0	0	0	3	0	0	0	2	0	1	0	0	7	4
Thamiris	P2	22	22_37	M0	1	0	0	0	0	1	0	0	1	3	0	0	0	6	2
Thamiris	P2	22	22_98	M2	1	0	0	0	0	1	0	0	1	3	0	0	0	6	2
Thamiris	P2	23	23_100	M2	0	0	0	0	0	0	0	1	0	0	0	0	0	1	1
Thamiris	P2	23	23_114	M3	1	0	0	0	0	0	1	3	0	0	0	0	0	5	5
Thamiris	P2	23	23_29	M0	0	0	0	0	0	0	0	1	0	1	0	0	0	2	1
Thamiris	P2	23	23_53	M1	0	0	0	0	0	0	0	1	1	0	0	0	0	2	1
Thamiris	P2	24	24_109	M1	0	0	0	1	0	2	0	1	0	0	1	0	0	5	4
Thamiris	P2	24	24_13	M2	0	0	0	0	0	0	0	0	0	3	0	0	0	3	0
Thamiris	P2	24	24_17	M0	1	0	0	0	0	0	0	0	0	3	0	0	1	5	1
Thamiris	P2	24	24_43	M3	0	0	0	0	0	0	0	0	0	0	0	0	0	0	0
Thamiris	P2	25	25_136	M3	0	0	0	3	0	3	3	0	0	3	0	0	0	12	9
Thamiris	P2	25	25_25	M0	1	0	0	2	0	0	0	2	0	0	0	0	0	5	5
Thamiris	P2	25	25_59	M1	0	0	2	2	0	0	0	1	2	0	0	2	0	9	5
Thamiris	P2	25	25_64	M2	0	0	1	2	2	0	0	2	2	0	1	2	0	12	7
Thamiris	P2	26	26_107	M0	1	0	0	0	0	0	0	0	0	0	0	0	0	1	1
Thamiris	P2	26	26_108	M2	0	0	0	0	0	0	0	1	0	3	0	0	0	4	1
Thamiris	P2	26	26_137	M1	0	0	0	1	0	0	0	0	1	0	0	0	0	2	1
Thamiris	P2	26	26_75	M3	0	0	0	0	0	0	0	0	0	0	0	0	0	0	0
Thamiris	P2	27	27_106	M0	0	0	0	0	0	0	0	1	0	0	0	0	0	1	1
Thamiris	P2	27	27_47	M1	0	0	0	0	0	0	0	0	0	0	0	2	0	2	0
Thamiris	P2	27	27_89	M2	0	0	1	0	0	0	0	0	0	0	1	0	0	2	1
Thamiris	P2	27	27_94	M3	0	0	0	2	0	1	0	1	0	0	0	0	0	4	4
Thamiris	P2	28	28_03	M3	0	0	0	0	0	1	0	0	0	1	0	0	0	2	1
Thamiris	P2	28	28_118	M2	0	0	0	0	0	1	0	1	0	0	1	0	0	3	2
Thamiris	P2	28	28_22	M1	1	0	0	0	1	0	0	1	0	0	0	0	0	3	3
Thamiris	P2	28	28_80	M0	0	0	0	0	0	1	0	1	0	0	0	0	0	2	2
Thamiris	P2	29	29_101	M2	1	0	0	2	0	0	0	3	0	1	0	0	0	7	6
Thamiris	P2	29	29_124	M3	1	0	0	2	0	0	0	3	0	3	0	0	0	9	6
Thamiris	P2	29	29_15	M1	1	0	0	2	0	0	0	2	0	0	0	0	2	7	5
Thamiris	P2	29	29_63	M0	0	0	0	0	0	0	0	0	0	0	0	0	0	0	0
Thamiris	P2	3	3_04	M0	0	0	0	0	0	0	0	1	0	0	0	0	0	1	1
Thamiris	P2	3	3_11	M2	0	0	0	0	0	0	0	0	0	0	0	0	0	0	0
Thamiris	P2	3	3_41	M3	0	0	0	0	0	2	0	0	0	3	0	0	0	5	2
Thamiris	P2	3	3_72	M1	0	0	0	0	0	0	0	0	0	0	0	0	0	0	0
Thamiris	P2	30	30_121	M0	0	0	0	1	1	1	0	1	0	3	0	0	0	7	4
Thamiris	P2	30	30_32	M1	1	0	0	0	0	0	0	1	0	0	0	0	1	3	2
Thamiris	P2	30	30_58	M2	1	0	0	0	0	0	0	0	0	0	0	0	0	1	1
Thamiris	P2	30	30_76	M3	0	0	0	0	0	0	0	0	0	0	0	0	0	0	0
Thamiris	P2	31	31_117	M0	0	0	0	1	0	0	0	2	0	0	1	0	0	4	3
Thamiris	P2	31	31_51	M1	0	0	0	0	0	0	0	0	0	0	0	1	0	1	0
Thamiris	P2	31	31_60	M2	1	0	0	1	0	0	0	0	0	0	0	0	0	2	2
Thamiris	P2	31	31_77	M3	1	0	0	1	0	0	0	0	0	3	0	0	0	5	2
Thamiris	P2	32	32_16	M0	0	0	0	0	0	0	0	0	0	1	0	0	0	1	0
Thamiris	P2	32	32_18	M3	1	0	0	0	0	0	0	1	0	3	0	0	2	7	2
Thamiris	P2	32	32_54	M1	0	0	0	1	0	0	0	2	1	1	0	0	2	7	3
Thamiris	P2	32	32_81	M2	0	0	0	0	0	1	0	2	0	0	0	0	0	3	3
Thamiris	P2	33	33_113	M3	1	0	0	0	0	0	0	1	0	3	0	0	2	7	2
Thamiris	P2	33	33_34	M2	0	0	0	0	0	0	0	0	0	0	0	0	0	0	0
Thamiris	P2	33	33_40	M0	0	0	0	0	0	0	0	1	0	1	0	0	0	2	1
Thamiris	P2	33	33_65	M1	1	0	0	0	0	0	0	2	1	1	0	0	2	7	3
Thamiris	P2	36	36_138	M1	0	0	0	0	0	0	0	1	0	0	0	1	0	2	1
Thamiris	P2	36	36_144	M2	1	0	0	0	0	2	0	0	0	0	0	0	0	3	3
Thamiris	P2	36	36_179	M0	1	0	0	0	0	0	0	0	0	0	0	0	0	1	1
Thamiris	P2	36	36_185	M3	0	0	0	0	0	0	0	0	1	3	0	0	0	4	0
Thamiris	P2	37	37_140	M2	0	0	0	0	0	1	0	1	1	3	1	0	0	7	2
Thamiris	P2	37	37_148	M1	0	0	0	0	0	1	0	0	3	2	2	0	0	8	1
Thamiris	P2	37	37_160	M0	0	0	0	0	0	0	0	1	1	1	0	0	0	3	1
Thamiris	P2	37	37_176	M3	0	0	0	0	0	1	0	0	1	2	1	0	0	5	1
Thamiris	P2	38	38_161	M1	1	0	0	0	0	2	0	1	0	0	1	0	0	5	4
Thamiris	P2	38	38_172	M0	0	0	0	0	0	0	0	0	0	1	0	0	0	1	0
Thamiris	P2	38	38_174	M2	0	0	0	0	0	0	0	0	0	0	0	0	0	0	0
Thamiris	P2	38	38_190	M3	0	0	0	1	0	1	0	1	0	0	0	0	0	3	3
Thamiris	P2	39	39_147	M3	1	0	0	0	0	1	0	0	0	0	0	0	0	2	2
Thamiris	P2	39	39_168	M0	2	0	0	0	0	1	0	0	0	3	0	0	0	6	3
Thamiris	P2	39	39_184	M2	0	0	0	0	0	0	0	0	0	0	0	0	0	0	0
Thamiris	P2	39	39_189	M1	1	0	0	0	0	2	0	1	0	0	1	0	0	5	4
Thamiris	P2	4	4_112	M3	1	0	0	0	1	1	0	0	0	3	0	0	0	6	3
Thamiris	P2	4	4_14	M2	1	0	0	0	0	2	0	0	0	3	0	1	0	7	3
Thamiris	P2	4	4_36	M1	0	0	0	0	0	1	0	0	0	0	0	0	0	1	1
Thamiris	P2	4	4_78	M0	0	0	0	0	0	0	0	1	0	3	0	0	0	4	1
Thamiris	P2	40	40_143	M2	1	0	0	0	0	1	0	1	0	0	0	0	0	3	3
Thamiris	P2	40	40_152	M0	1	0	0	0	0	1	0	1	0	0	0	0	0	3	3
Thamiris	P2	40	40_153	M1	1	0	0	0	0	1	0	2	0	0	3	0	0	7	4
Thamiris	P2	40	40_164	M3	1	0	0	0	0	1	1	1	0	0	0	0	0	4	4
Thamiris	P2	41	41_149	M0	1	0	0	1	0	1	0	1	0	0	0	0	0	4	4
Thamiris	P2	41	41_158	M1	1	0	0	1	0	2	1	2	0	0	1	0	0	8	7
Thamiris	P2	41	41_159	M3	0	0	0	1	0	0	0	2	0	0	0	0	0	3	3
Thamiris	P2	41	41_166	M2	0	0	0	1	0	2	0	1	0	0	0	0	0	4	4
Thamiris	P2	42	42_141	M3	0	0	0	0	0	1	0	1	0	0	0	0	0	2	2
Thamiris	P2	42	42_150	M0	0	0	0	0	0	0	0	0	0	0	0	0	0	0	0
Thamiris	P2	42	42_151	M2	0	0	0	0	0	0	0	1	0	0	0	0	0	1	1
Thamiris	P2	42	42_175	M1	0	0	0	1	0	2	0	1	0	0	1	0	0	5	4
Thamiris	P2	43	43_142	M2	1	0	0	0	0	1	0	3	0	0	0	0	0	5	5
Thamiris	P2	43	43_157	M0	1	0	0	0	0	0	0	0	0	1	0	0	0	2	1
Thamiris	P2	43	43_163	M3	0	0	0	0	0	2	0	1	0	0	0	0	0	3	3
Thamiris	P2	43	43_187	M1	1	0	0	1	0	2	0	1	1	1	0	0	0	7	5
Thamiris	P2	44	44_155	M0	0	0	0	0	0	0	0	1	0	3	0	0	0	4	1
Thamiris	P2	44	44_156	M3	0	1	1	1	0	3	0	0	0	1	0	0	0	7	6
Thamiris	P2	44	44_178	M2	1	0	0	1	1	0	0	3	0	0	0	0	0	6	6
Thamiris	P2	44	44_183	M1	0	1	0	1	0	0	0	2	0	0	0	0	0	4	4
Thamiris	P2	5	5_123	M3	0	0	0	0	0	1	0	0	0	0	0	0	0	1	1
Thamiris	P2	5	5_133	M2	0	0	0	0	0	1	0	3	0	3	1	0	0	8	4
Thamiris	P2	5	5_87	M0	0	0	0	0	0	0	0	1	0	0	1	0	0	2	1
Thamiris	P2	5	5_95	M1	0	0	0	0	0	0	0	1	0	0	1	0	0	2	1
Thamiris	P2	6	6_111	M1	0	0	0	1	0	1	0	3	1	0	0	0	0	6	5
Thamiris	P2	6	6_127	M3	0	0	0	1	0	0	0	3	0	0	0	0	0	4	4
Thamiris	P2	6	6_130	M0	0	0	0	2	0	1	0	3	0	0	0	0	0	6	6
Thamiris	P2	6	6_67	M2	0	0	0	0	0	0	0	0	0	0	0	0	0	0	0
Thamiris	P2	7	7_105	M2	0	0	0	0	2	0	0	2	0	0	1	0	0	5	4
Thamiris	P2	7	7_125	M3	0	0	0	0	0	0	0	0	1	3	0	0	0	4	0
Thamiris	P2	7	7_28	M1	0	0	0	1	0	0	0	0	3	0	1	1	0	6	1
Thamiris	P2	7	7_91	M0	0	0	0	0	0	0	0	2	0	3	0	0	0	5	2
Thamiris	P2	8	8_07	M3	0	0	0	0	0	0	0	1	0	1	0	0	0	2	1
Thamiris	P2	8	8_105	M0	0	0	0	0	0	0	0	1	0	0	0	0	0	1	1
Thamiris	P2	8	8_128	M2	0	0	0	0	0	0	0	3	0	3	0	0	0	6	3
Thamiris	P2	8	8_66	M1	0	0	0	0	0	0	0	1	0	0	1	0	0	2	1
Thamiris	P2	9	9_23	M1	0	0	0	0	0	0	0	0	0	1	1	0	0	2	0
Thamiris	P2	9	9_71	M3	1	0	0	0	0	1	0	0	0	1	0	1	0	4	2
Thamiris	P2	9	9_79	M0	1	0	0	0	0	1	0	0	0	0	0	1	0	3	2
Thamiris	P2	9	9_96	M2	0	0	0	1	0	0	0	0	0	0	1	0	0	2	1
Jaime	P2	1	1_104	M3	0	0	0	0	0	0	0	0	0	0	0	0	0	0	0
Jaime	P2	1	1_26	M1	2	0	0	0	0	3	3	0	0	0	0	0	0	8	8
Jaime	P2	1	1_38	M2	0	0	0	0	0	0	0	0	0	0	1	0	0	1	0
Jaime	P2	1	1_62	M0	0	0	0	0	0	0	0	0	0	0	1	0	0	1	0
Jaime	P2	10	10_08	M0	2	0	0	2	1	3	0	0	0	1	0	0	0	9	8
Jaime	P2	10	10_126	M3	1	0	0	0	0	0	0	0	0	3	0	0	0	4	1
Jaime	P2	10	10_42	M2	2	0	0	0	1	1	0	0	0	1	1	2	0	8	4
Jaime	P2	10	10_70	M1	2	1	0	2	1	0	0	1	0	3	1	0	0	11	7
Jaime	P2	11	11_10	M3	2	0	0	2	0	0	0	0	0	3	1	0	0	8	4
Jaime	P2	11	11_131	M0	0	0	0	0	0	2	0	1	0	0	1	0	0	4	3
Jaime	P2	11	11_8	M1	2	0	1	1	0	0	0	0	0	0	0	0	0	4	4
Jaime	P2	11	11_82	M2	2	0	0	1	0	2	1	1	0	1	0	0	0	8	7
Jaime	P2	12	12_103	M0	1	0	0	0	0	0	0	0	0	0	0	0	0	1	1
Jaime	P2	12	12_115	M3	0	0	0	0	0	1	0	0	0	0	0	0	0	1	1
Jaime	P2	12	12_116	M1	1	0	0	0	0	3	0	0	1	0	0	0	0	5	4
Jaime	P2	12	12_69	M2	2	0	0	0	1	3	0	0	0	0	0	0	0	6	6
Jaime	P2	13	13_02	M3	0	0	0	0	0	0	0	0	0	1	0	0	0	1	0
Jaime	P2	13	13_39	M2	0	0	0	0	0	0	0	0	0	3	0	0	1	4	0
Jaime	P2	13	13_68	M0	1	0	0	0	0	0	0	1	0	0	0	0	0	2	2
Jaime	P2	13	13_84	M1	1	0	0	0	0	0	0	1	0	0	0	0	1	3	2
Jaime	P2	14	14_06	M3	0	1	0	1	1	0	0	1	0	0	0	2	0	6	4
Jaime	P2	14	14_46	M0	0	0	0	0	0	0	0	0	0	0	0	0	2	2	0
Jaime	P2	14	14_83	M1	0	0	0	0	0	0	0	0	0	0	1	1	0	2	0
Jaime	P2	14	14_88	M2	0	0	0	0	0	0	0	0	0	0	0	1	0	1	0
Jaime	P2	15	15_21	M2	1	1	0	0	0	0	0	0	0	0	1	0	0	3	2
Jaime	P2	15	15_49	M3	1	1	0	0	0	1	0	0	0	0	0	1	0	4	3
Jaime	P2	15	15_52	M0	1	0	0	0	0	0	0	0	1	0	0	0	0	2	1
Jaime	P2	15	15_61	M1	2	1	1	0	2	0	1	1	0	0	0	0	0	8	8
Jaime	P2	16	16_137	M3	2	0	0	1	1	1	1	1	0	0	0	1	0	8	7
Jaime	P2	16	16_19	M1	2	0	0	1	1	0	3	0	0	0	1	0	0	8	7
Jaime	P2	16	16_27	M0	2	0	0	0	0	0	0	0	0	3	0	1	0	6	2
Jaime	P2	16	16_90	M2	2	0	0	2	0	3	0	1	0	0	0	0	0	8	8
Jaime	P2	17	17_20	M3	0	0	0	0	0	0	0	0	0	3	0	0	0	3	0
Jaime	P2	17	17_44	M0	1	0	0	0	0	0	0	0	1	1	0	1	0	4	1
Jaime	P2	17	17_85	M1	2	0	0	1	0	2	3	1	0	3	0	0	0	12	9
Jaime	P2	17	17_92	M2	1	0	0	0	0	2	0	0	1	3	0	0	0	7	3
Jaime	P2	18	18_12	M3	1	0	0	1	0	0	0	0	0	1	0	0	1	4	2
Jaime	P2	18	18_31	M0	1	0	0	0	0	2	0	0	0	0	0	0	0	3	3
Jaime	P2	18	18_35	M2	0	0	0	0	0	0	0	0	0	0	0	0	1	1	0
Jaime	P2	18	18_57	M1	2	0	0	3	0	1	3	1	0	0	0	0	0	10	10
Jaime	P2	19	19_120	M1	1	0	1	0	0	0	1	0	0	0	0	0	0	3	3
Jaime	P2	19	19_45	M0	1	0	0	0	0	3	1	2	0	1	0	0	0	8	7
Jaime	P2	19	19_55	M2	1	0	0	0	0	0	0	0	0	3	0	1	0	5	1
Jaime	P2	19	19_86	M3	2	0	0	1	0	0	0	0	0	3	0	0	0	6	3
Jaime	P2	2	2_110	M1	2	0	0	2	1	2	3	0	1	0	1	1	0	13	10
Jaime	P2	2	2_122	M3	0	0	0	2	0	0	0	0	0	0	0	1	2	5	2
Jaime	P2	2	2_24	M2	2	0	0	2	1	2	0	0	0	0	0	0	0	7	7
Jaime	P2	2	2_93	M0	0	0	0	2	0	2	2	0	0	3	0	1	0	10	6
Jaime	P2	20	20_01	M3	1	1	0	1	0	0	0	0	0	3	1	0	0	7	3
Jaime	P2	20	20_09	M1	1	0	0	0	0	0	0	0	0	0	0	0	0	1	1
Jaime	P2	20	20_132	M2	1	0	0	0	0	3	0	0	0	1	1	0	0	6	4
Jaime	P2	20	20_30	M0	1	0	0	0	0	0	0	1	0	0	0	0	0	2	2
Jaime	P2	21	21_119	M3	0	0	0	1	1	0	0	1	3	3	1	3	0	13	3
Jaime	P2	21	21_129	M1	0	0	0	2	0	0	0	0	0	1	1	0	2	6	2
Jaime	P2	21	21_97	M2	2	0	1	2	0	3	0	1	0	3	1	2	1	16	9
Jaime	P2	21	21_99	M0	1	0	0	2	0	0	0	0	1	1	1	0	0	6	3
Jaime	P2	22	22_05	M1	1	0	0	2	0	0	0	0	0	0	1	2	0	6	3
Jaime	P2	22	22_135	M3	2	3	1	2	2	3	2	0	2	0	1	0	0	18	15
Jaime	P2	22	22_37	M0	1	0	0	1	0	3	0	0	1	3	0	0	0	9	5
Jaime	P2	22	22_98	M2	2	0	1	2	0	3	3	1	1	3	0	0	0	16	12
Jaime	P2	23	23_100	M2	0	0	1	0	0	0	0	0	0	0	0	0	0	1	1
Jaime	P2	23	23_114	M3	1	1	0	0	1	0	0	0	0	0	0	0	0	3	3
Jaime	P2	23	23_29	M0	1	0	0	0	0	2	0	0	0	1	0	0	0	4	3
Jaime	P2	23	23_53	M1	1	0	0	0	0	0	0	0	1	0	0	0	0	2	1
Jaime	P2	24	24_109	M1	2	0	0	0	1	3	3	1	0	0	1	0	0	11	10
Jaime	P2	24	24_13	M2	2	0	0	0	1	3	3	1	0	3	0	0	0	13	10
Jaime	P2	24	24_17	M0	1	0	0	0	1	2	0	0	0	3	0	0	1	8	4
Jaime	P2	24	24_43	M3	1	0	1	0	0	2	0	1	0	0	0	0	0	5	5
Jaime	P2	25	25_136	M3	0	0	0	0	0	0	3	0	0	3	0	0	0	6	3
Jaime	P2	25	25_25	M0	0	0	3	2	0	0	0	2	0	0	0	0	0	7	7
Jaime	P2	25	25_59	M1	2	0	3	2	0	0	0	2	2	0	0	2	0	13	9
Jaime	P2	25	25_64	M2	2	0	3	2	3	0	0	2	2	0	1	2	0	17	12
Jaime	P2	26	26_107	M0	1	0	0	0	0	0	0	0	0	0	0	0	0	1	1
Jaime	P2	26	26_108	M2	0	0	0	0	0	3	0	3	0	3	0	0	0	9	6
Jaime	P2	26	26_137	M1	2	0	0	2	1	0	0	0	1	0	0	0	0	6	5
Jaime	P2	26	26_75	M3	0	0	0	0	0	2	0	1	0	0	0	0	0	3	3
Jaime	P2	27	27_106	M0	1	0	0	1	0	0	0	0	0	0	0	0	0	2	2
Jaime	P2	27	27_47	M1	2	0	0	2	0	2	3	0	0	0	0	2	0	11	9
Jaime	P2	27	27_89	M2	2	0	1	2	0	2	3	0	0	0	1	0	0	11	10
Jaime	P2	27	27_94	M3	2	0	1	2	0	3	3	0	0	0	0	0	0	11	11
Jaime	P2	28	28_03	M3	2	0	0	2	0	3	0	1	0	1	0	0	0	9	8
Jaime	P2	28	28_118	M2	2	0	0	2	0	3	1	1	0	0	1	0	0	10	9
Jaime	P2	28	28_22	M1	2	0	0	2	0	1	0	1	0	0	0	0	0	6	6
Jaime	P2	28	28_80	M0	1	0	0	2	0	0	0	1	0	0	0	0	0	4	4
Jaime	P2	29	29_101	M2	2	0	0	2	0	0	2	3	0	1	0	0	0	10	9
Jaime	P2	29	29_124	M3	1	0	0	2	0	0	0	3	0	3	0	0	0	9	6
Jaime	P2	29	29_15	M1	2	0	0	2	1	1	1	2	0	0	0	0	2	11	9
Jaime	P2	29	29_63	M0	0	0	0	1	0	3	0	0	0	0	0	0	0	4	4
Jaime	P2	3	3_04	M0	0	0	0	0	0	0	0	0	0	0	0	0	0	0	0
Jaime	P2	3	3_11	M2	2	0	0	1	0	0	0	1	0	0	0	0	0	4	4
Jaime	P2	3	3_41	M3	2	1	0	1	0	3	3	0	0	3	0	0	0	13	10
Jaime	P2	3	3_72	M1	1	0	0	0	0	0	0	0	0	0	0	0	0	1	1
Jaime	P2	30	30_121	M0	2	1	1	1	0	3	3	0	0	3	0	0	0	14	11
Jaime	P2	30	30_32	M1	1	0	0	0	0	0	0	1	0	0	0	0	1	3	2
Jaime	P2	30	30_58	M2	1	0	0	0	0	0	0	0	0	0	0	0	0	1	1
Jaime	P2	30	30_76	M3	0	0	0	0	0	0	0	0	0	0	0	0	0	0	0
Jaime	P2	31	31_117	M0	2	0	0	0	0	0	0	0	0	0	1	0	0	3	2
Jaime	P2	31	31_51	M1	0	0	0	0	0	0	0	0	0	0	0	1	0	1	0
Jaime	P2	31	31_60	M2	1	0	0	0	0	0	0	0	0	0	0	0	0	1	1
Jaime	P2	31	31_77	M3	3	0	0	0	1	0	1	0	0	3	0	0	0	8	5
Jaime	P2	32	32_16	M0	1	0	0	0	0	0	0	0	0	1	0	0	0	2	1
Jaime	P2	32	32_18	M3	1	0	0	0	0	0	0	2	0	3	0	0	2	8	3
Jaime	P2	32	32_54	M1	1	0	0	0	0	2	0	1	1	1	0	0	2	8	4
Jaime	P2	32	32_81	M2	0	0	0	0	0	1	0	1	0	0	0	0	0	2	2
Jaime	P2	33	33_113	M3	1	0	0	0	0	0	0	0	0	3	0	0	2	6	1
Jaime	P2	33	33_34	M2	0	0	0	0	0	0	0	0	0	0	0	0	0	0	0
Jaime	P2	33	33_40	M0	1	0	1	0	0	3	0	1	0	1	0	0	0	7	6
Jaime	P2	33	33_65	M1	1	0	0	0	1	0	2	1	1	1	0	0	2	9	5
Jaime	P2	36	36_138	M1	1	0	0	0	0	0	0	1	0	0	0	1	0	3	2
Jaime	P2	36	36_144	M2	3	0	0	0	0	3	0	1	0	0	0	0	0	7	7
Jaime	P2	36	36_179	M0	3	0	0	0	0	0	1	0	0	0	0	0	0	4	4
Jaime	P2	36	36_185	M3	1	0	0	0	0	3	0	0	1	3	0	0	0	8	4
Jaime	P2	37	37_140	M2	2	0	0	0	0	2	3	0	1	3	1	0	0	12	7
Jaime	P2	37	37_148	M1	0	0	0	0	0	3	0	0	3	2	2	0	0	10	3
Jaime	P2	37	37_160	M0	0	0	0	0	0	0	0	0	1	1	0	0	0	2	0
Jaime	P2	37	37_176	M3	1	0	0	0	0	3	3	0	1	2	1	0	0	11	7
Jaime	P2	38	38_161	M1	2	0	0	0	0	3	2	1	0	0	1	0	0	9	8
Jaime	P2	38	38_172	M0	1	0	0	0	0	3	0	1	0	1	0	0	0	6	5
Jaime	P2	38	38_174	M2	2	0	0	0	0	3	2	1	0	0	0	0	0	8	8
Jaime	P2	38	38_190	M3	0	0	0	0	0	0	0	2	0	0	0	0	0	2	2
Jaime	P2	39	39_147	M3	1	0	0	0	0	2	0	1	0	0	0	0	0	4	4
Jaime	P2	39	39_168	M0	3	0	0	0	0	3	0	1	0	3	0	0	0	10	7
Jaime	P2	39	39_184	M2	0	0	0	0	0	0	0	1	0	0	0	0	0	1	1
Jaime	P2	39	39_189	M1	1	0	0	0	0	3	0	1	0	0	1	0	0	6	5
Jaime	P2	4	4_112	M3	0	0	0	0	0	3	0	0	0	3	0	0	0	6	3
Jaime	P2	4	4_14	M2	0	0	0	0	0	0	0	0	0	3	0	1	0	4	0
Jaime	P2	4	4_36	M1	2	0	0	1	0	3	0	0	0	0	0	0	0	6	6
Jaime	P2	4	4_78	M0	0	0	0	0	0	2	0	0	0	3	0	0	0	5	2
Jaime	P2	40	40_143	M2	1	0	0	0	0	3	2	1	0	0	0	0	0	7	7
Jaime	P2	40	40_152	M0	1	0	0	0	0	3	1	1	0	0	0	0	0	6	6
Jaime	P2	40	40_153	M1	2	0	0	0	0	3	1	2	0	0	3	0	0	11	8
Jaime	P2	40	40_164	M3	1	0	0	0	0	2	0	1	0	0	0	0	0	4	4
Jaime	P2	41	41_149	M0	1	0	0	0	1	2	0	1	0	0	0	0	0	5	5
Jaime	P2	41	41_158	M1	3	0	0	3	1	3	2	3	0	0	1	0	0	16	15
Jaime	P2	41	41_159	M3	2	0	0	0	1	0	1	2	0	0	0	0	0	6	6
Jaime	P2	41	41_166	M2	2	0	0	2	1	3	1	2	0	0	0	0	0	11	11
Jaime	P2	42	42_141	M3	1	0	0	0	0	2	0	1	0	0	0	0	0	4	4
Jaime	P2	42	42_150	M0	1	0	0	0	0	0	1	0	0	0	0	0	0	2	2
Jaime	P2	42	42_151	M2	2	0	0	0	0	2	1	2	0	0	0	0	0	7	7
Jaime	P2	42	42_175	M1	0	0	0	0	0	0	0	1	0	0	1	0	0	2	1
Jaime	P2	43	43_142	M2	1	0	0	0	0	3	0	3	0	0	0	0	0	7	7
Jaime	P2	43	43_157	M0	1	0	0	0	0	0	0	0	0	1	0	0	0	2	1
Jaime	P2	43	43_163	M3	2	0	0	0	0	3	2	1	0	0	0	0	0	8	8
Jaime	P2	43	43_187	M1	2	0	0	0	0	3	3	1	1	1	0	0	0	11	9
Jaime	P2	44	44_155	M0	1	0	0	0	0	0	0	0	0	3	0	0	0	4	1
Jaime	P2	44	44_156	M3	2	1	1	3	1	3	3	1	0	1	0	0	0	16	15
Jaime	P2	44	44_178	M2	2	1	0	0	1	3	0	3	0	0	0	0	0	10	10
Jaime	P2	44	44_183	M1	1	2	0	0	0	3	0	3	0	0	0	0	0	9	9
Jaime	P2	5	5_123	M3	1	0	0	0	1	0	0	3	0	0	0	0	0	5	5
Jaime	P2	5	5_133	M2	2	0	0	0	0	3	2	3	0	3	1	0	0	14	10
Jaime	P2	5	5_87	M0	0	0	0	0	0	0	0	0	0	0	1	0	0	1	0
[truncated: 17 more rows]

## Sheet: Other.Scales
Observer	Phase	Animal	Video.ID	Moment	Rescue	Simple.Descriptive.Scale	Numeric.Scale	Visual.Analogue.Scale
Paula	P1	1	1_104	M3	0	0	0	0
Paula	P1	1	1_26	M1	0	1	2	2.2
Paula	P1	1	1_38	M2	0	2	3	3.7
Paula	P1	1	1_62	M0	0	0	0	0
Paula	P1	10	10_08	M0	0	0	0	0
Paula	P1	10	10_126	M3	0	0	0	0
Paula	P1	10	10_42	M2	1	4	8	8.6
Paula	P1	10	10_70	M1	1	4	8	8.2
Paula	P1	11	11_10	M3	1	3	6	6.6
Paula	P1	11	11_131	M0	0	0	0	0
Paula	P1	11	11_8	M1	0	1	2	2
Paula	P1	11	11_82	M2	0	2	4	4.4
Paula	P1	12	12_103	M0	0	0	0	0
Paula	P1	12	12_115	M3	0	0	1	0.6
Paula	P1	12	12_116	M1	0	2	4	4
Paula	P1	12	12_69	M2	0	2	3	3
Paula	P1	13	13_02	M3	0	0	0	0.2
Paula	P1	13	13_39	M2	0	0	0	0
Paula	P1	13	13_68	M0	0	0	0	0
Paula	P1	13	13_84	M1	0	0	1	0.8
Paula	P1	14	14_06	M3	0	1	1	0.7
Paula	P1	14	14_46	M0	0	0	0	0
Paula	P1	14	14_83	M1	0	1	1	1
Paula	P1	14	14_88	M2	0	1	1	1.1
Paula	P1	15	15_21	M2	0	1	2	2
Paula	P1	15	15_49	M3	0	0	0	0
Paula	P1	15	15_52	M0	0	0	0	0
Paula	P1	15	15_61	M1	0	1	1	1
Paula	P1	16	16_137	M3	0	0	0	0
Paula	P1	16	16_19	M1	0	1	3	3
Paula	P1	16	16_27	M0	0	0	0	0
Paula	P1	16	16_90	M2	0	2	4	4.2
Paula	P1	17	17_20	M3	0	0	0	0
Paula	P1	17	17_44	M0	0	0	0	0
Paula	P1	17	17_85	M1	0	1	3	3
Paula	P1	17	17_92	M2	0	1	1	1
Paula	P1	18	18_12	M3	0	0	0	0
Paula	P1	18	18_31	M0	0	1	1	1
Paula	P1	18	18_35	M2	0	0	0	0.4
Paula	P1	18	18_57	M1	0	0	0	0
Paula	P1	19	19_120	M1	0	0	0	0
Paula	P1	19	19_45	M0	0	1	2	2.2
Paula	P1	19	19_55	M2	0	1	1	0.8
Paula	P1	19	19_86	M3	0	1	1	0.8
Paula	P1	2	2_110	M1	1	4	7	7
Paula	P1	2	2_122	M3	0	1	3	3
Paula	P1	2	2_24	M2	1	3	6	6.6
Paula	P1	2	2_93	M0	1	3	6	6
Paula	P1	20	20_01	M3	0	0	1	0.9
Paula	P1	20	20_09	M1	0	1	1	1
Paula	P1	20	20_132	M2	0	1	2	2
Paula	P1	20	20_30	M0	0	0	0	0
Paula	P1	21	21_119	M3	1	3	5	5.7
Paula	P1	21	21_129	M1	1	4	8	8.4
Paula	P1	21	21_97	M2	1	4	9	9
Paula	P1	21	21_99	M0	1	4	7	7.4
Paula	P1	22	22_05	M1	1	4	8	8.8
Paula	P1	22	22_135	M3	1	4	8	8
Paula	P1	22	22_37	M0	0	1	2	2.2
Paula	P1	22	22_98	M2	1	4	8	8.7
Paula	P1	23	23_100	M2	0	1	2	2
Paula	P1	23	23_114	M3	0	1	1	1
Paula	P1	23	23_29	M0	0	0	0	0
Paula	P1	23	23_53	M1	0	2	4	4.3
Paula	P1	24	24_109	M1	0	1	3	3.3
Paula	P1	24	24_13	M2	0	1	1	1
Paula	P1	24	24_17	M0	0	1	1	1
Paula	P1	24	24_43	M3	0	0	0	0
Paula	P1	25	25_136	M3	1	4	9	9
Paula	P1	25	25_25	M0	1	4	9	8.8
Paula	P1	25	25_59	M1	1	4	9	9.4
Paula	P1	25	25_64	M2	1	4	9	9
Paula	P1	26	26_107	M0	0	0	0	0.4
Paula	P1	26	26_108	M2	0	1	3	3.2
Paula	P1	26	26_137	M1	0	1	3	3.2
Paula	P1	26	26_75	M3	0	1	1	1.1
Paula	P1	27	27_106	M0	0	2	4	4.2
Paula	P1	27	27_47	M1	1	4	8	8
Paula	P1	27	27_89	M2	1	4	8	8.7
Paula	P1	27	27_94	M3	1	4	8	8.8
Paula	P1	28	28_03	M3	1	2	5	5
Paula	P1	28	28_118	M2	1	3	6	6.6
Paula	P1	28	28_22	M1	1	3	6	6.3
Paula	P1	28	28_80	M0	0	0	1	1
Paula	P1	29	29_101	M2	1	4	7	7.6
Paula	P1	29	29_124	M3	0	2	4	4.5
Paula	P1	29	29_15	M1	1	4	8	8
Paula	P1	29	29_63	M0	0	1	3	3
Paula	P1	3	3_04	M0	0	0	0	0
Paula	P1	3	3_11	M2	0	1	1	1.2
Paula	P1	3	3_41	M3	0	2	4	4.4
Paula	P1	3	3_72	M1	0	1	2	2.4
Paula	P1	30	30_121	M0	0	0	0	0
Paula	P1	30	30_32	M1	0	1	1	1
Paula	P1	30	30_58	M2	1	3	6	6.6
Paula	P1	30	30_76	M3	0	0	0	0
Paula	P1	31	31_117	M0	0	0	0	0
Paula	P1	31	31_51	M1	0	0	0	0
Paula	P1	31	31_60	M2	0	0	0	0.3
Paula	P1	31	31_77	M3	0	0	0	0
Paula	P1	32	32_16	M0	0	0	0	0
Paula	P1	32	32_18	M3	0	1	1	1
Paula	P1	32	32_54	M1	0	0	0	0
Paula	P1	32	32_81	M2	0	0	0	0
Paula	P1	33	33_113	M3	0	0	0	0
Paula	P1	33	33_34	M2	0	0	0	0
Paula	P1	33	33_40	M0	0	0	0	0
Paula	P1	33	33_65	M1	0	0	1	0.5
Paula	P1	36	36_138	M1	0	0	0	0
Paula	P1	36	36_144	M2	0	1	1	0.5
Paula	P1	36	36_179	M0	0	0	0	0
Paula	P1	36	36_185	M3	0	0	0	0
Paula	P1	37	37_140	M2	0	1	1	1.2
Paula	P1	37	37_148	M1	0	1	1	1
Paula	P1	37	37_160	M0	0	0	0	0
Paula	P1	37	37_176	M3	0	1	1	1.5
Paula	P1	38	38_161	M1	1	1	3	3
Paula	P1	38	38_172	M0	0	1	1	2
Paula	P1	38	38_174	M2	0	0	0	0
Paula	P1	38	38_190	M3	0	2	4	4.2
Paula	P1	39	39_147	M3	0	1	2	2
Paula	P1	39	39_168	M0	0	1	1	1
Paula	P1	39	39_184	M2	0	1	1	1
Paula	P1	39	39_189	M1	0	1	1	1.4
Paula	P1	4	4_112	M3	0	0	1	0.5
Paula	P1	4	4_14	M2	0	1	1	0.8
Paula	P1	4	4_36	M1	0	1	2	2
Paula	P1	4	4_78	M0	0	0	0	0.3
Paula	P1	40	40_143	M2	0	1	1	1
Paula	P1	40	40_152	M0	0	0	0	0
Paula	P1	40	40_153	M1	0	1	2	2.1
Paula	P1	40	40_164	M3	0	1	1	1.2
Paula	P1	41	41_149	M0	0	0	1	1
Paula	P1	41	41_158	M1	0	2	3	3.6
Paula	P1	41	41_159	M3	0	1	2	2
Paula	P1	41	41_166	M2	0	2	4	4
Paula	P1	42	42_141	M3	0	2	4	4
Paula	P1	42	42_150	M0	0	0	0	0.3
Paula	P1	42	42_151	M2	0	2	4	4.1
Paula	P1	42	42_175	M1	0	1	1	1.2
Paula	P1	43	43_142	M2	0	1	2	2
Paula	P1	43	43_157	M0	0	1	1	1.6
Paula	P1	43	43_163	M3	0	1	2	2
Paula	P1	43	43_187	M1	0	1	1	1.1
Paula	P1	44	44_155	M0	0	0	0	0
Paula	P1	44	44_156	M3	1	4	7	8
Paula	P1	44	44_178	M2	0	1	2	2.2
Paula	P1	44	44_183	M1	0	1	2	2
Paula	P1	5	5_123	M3	0	1	1	1.2
Paula	P1	5	5_133	M2	1	3	6	6.5
Paula	P1	5	5_87	M0	0	0	0	0
Paula	P1	5	5_95	M1	0	1	3	3.2
Paula	P1	6	6_111	M1	1	4	8	8
Paula	P1	6	6_127	M3	0	1	3	3.1
Paula	P1	6	6_130	M0	1	3	6	6
Paula	P1	6	6_67	M2	0	1	1	1.2
Paula	P1	7	7_105	M2	1	4	7	7.6
Paula	P1	7	7_125	M3	1	3	6	6.5
Paula	P1	7	7_28	M1	1	3	5	5.4
Paula	P1	7	7_91	M0	1	3	6	6.2
Paula	P1	8	8_07	M3	0	0	0	0.3
Paula	P1	8	8_105	M0	0	0	0	0
Paula	P1	8	8_128	M2	0	1	3	3
Paula	P1	8	8_66	M1	0	1	3	3.1
Paula	P1	9	9_23	M1	0	2	3	3.2
Paula	P1	9	9_71	M3	0	1	2	2.2
Paula	P1	9	9_79	M0	0	2	4	4.8
Paula	P1	9	9_96	M2	0	1	2	2
Charlotte	P1	1	1_104	M3	0	0	0	0
Charlotte	P1	1	1_26	M1	0	2	6	6
Charlotte	P1	1	1_38	M2	0	1	1	0.9
Charlotte	P1	1	1_62	M0	0	0	1	0.5
Charlotte	P1	10	10_08	M0	0	0	0	0
Charlotte	P1	10	10_126	M3	0	1	1	1
Charlotte	P1	10	10_42	M2	1	3	7	6
Charlotte	P1	10	10_70	M1	0	2	5	4.2
Charlotte	P1	11	11_10	M3	0	2	7	6.8
Charlotte	P1	11	11_131	M0	0	0	0	0
Charlotte	P1	11	11_8	M1	0	0	1	0.6
Charlotte	P1	11	11_82	M2	0	1	1	0.7
Charlotte	P1	12	12_103	M0	0	0	0	0
Charlotte	P1	12	12_115	M3	0	0	0	0
Charlotte	P1	12	12_116	M1	0	0	1	0.5
Charlotte	P1	12	12_69	M2	0	1	2	1.9
Charlotte	P1	13	13_02	M3	0	0	0	0
Charlotte	P1	13	13_39	M2	0	0	1	0.6
Charlotte	P1	13	13_68	M0	0	0	0	0
Charlotte	P1	13	13_84	M1	0	0	1	0.7
Charlotte	P1	14	14_06	M3	0	1	2	2
Charlotte	P1	14	14_46	M0	0	0	0	0
Charlotte	P1	14	14_83	M1	0	1	2	1.2
Charlotte	P1	14	14_88	M2	0	1	1	0.5
Charlotte	P1	15	15_21	M2	0	1	1	0.5
Charlotte	P1	15	15_49	M3	0	0	0	0.2
Charlotte	P1	15	15_52	M0	0	1	1	0.8
Charlotte	P1	15	15_61	M1	0	1	2	1.6
Charlotte	P1	16	16_137	M3	0	1	3	2.2
Charlotte	P1	16	16_19	M1	0	1	4	3.2
Charlotte	P1	16	16_27	M0	0	0	0	0
Charlotte	P1	16	16_90	M2	0	1	2	2.1
Charlotte	P1	17	17_20	M3	0	0	0	0
Charlotte	P1	17	17_44	M0	0	0	0	0
Charlotte	P1	17	17_85	M1	0	2	4	4
Charlotte	P1	17	17_92	M2	0	1	2	1.6
Charlotte	P1	18	18_12	M3	0	0	0	0
Charlotte	P1	18	18_31	M0	0	1	3	2
Charlotte	P1	18	18_35	M2	0	0	1	1
Charlotte	P1	18	18_57	M1	0	1	2	1.6
Charlotte	P1	19	19_120	M1	0	0	0	0
Charlotte	P1	19	19_45	M0	0	0	0	0
Charlotte	P1	19	19_55	M2	0	0	0	0
Charlotte	P1	19	19_86	M3	0	1	3	3
Charlotte	P1	2	2_110	M1	1	3	7	7.1
Charlotte	P1	2	2_122	M3	0	1	1	0.8
Charlotte	P1	2	2_24	M2	0	2	5	4
Charlotte	P1	2	2_93	M0	1	2	7	6.3
Charlotte	P1	20	20_01	M3	0	0	0	0
Charlotte	P1	20	20_09	M1	0	0	0	0
Charlotte	P1	20	20_132	M2	0	1	2	1
Charlotte	P1	20	20_30	M0	0	0	0	0
Charlotte	P1	21	21_119	M3	0	2	6	6.2
Charlotte	P1	21	21_129	M1	1	4	8	8.8
Charlotte	P1	21	21_97	M2	1	4	9	9.2
Charlotte	P1	21	21_99	M0	1	3	8	8.2
Charlotte	P1	22	22_05	M1	1	3	7	6.9
Charlotte	P1	22	22_135	M3	1	3	7	6.9
Charlotte	P1	22	22_37	M0	0	2	4	4
Charlotte	P1	22	22_98	M2	1	3	7	5.8
Charlotte	P1	23	23_100	M2	0	1	1	0.8
Charlotte	P1	23	23_114	M3	0	1	1	1.4
Charlotte	P1	23	23_29	M0	0	1	1	0.9
Charlotte	P1	23	23_53	M1	0	1	3	2
Charlotte	P1	24	24_109	M1	0	1	1	0.6
Charlotte	P1	24	24_13	M2	0	1	1	0.8
Charlotte	P1	24	24_17	M0	0	0	0	0
Charlotte	P1	24	24_43	M3	0	1	1	0.7
Charlotte	P1	25	25_136	M3	1	3	7	7
Charlotte	P1	25	25_25	M0	0	3	7	7.2
Charlotte	P1	25	25_59	M1	0	3	8	7.7
Charlotte	P1	25	25_64	M2	1	4	8	8.3
Charlotte	P1	26	26_107	M0	0	0	0	0
Charlotte	P1	26	26_108	M2	0	1	2	1.3
Charlotte	P1	26	26_137	M1	0	1	3	2.2
Charlotte	P1	26	26_75	M3	0	2	4	3.5
Charlotte	P1	27	27_106	M0	0	2	5	4.3
Charlotte	P1	27	27_47	M1	0	2	4	3.8
Charlotte	P1	27	27_89	M2	0	2	6	5.3
Charlotte	P1	27	27_94	M3	0	3	7	7.5
Charlotte	P1	28	28_03	M3	0	2	6	5.5
Charlotte	P1	28	28_118	M2	0	2	5	4
Charlotte	P1	28	28_22	M1	0	1	3	3
Charlotte	P1	28	28_80	M0	0	1	2	2
Charlotte	P1	29	29_101	M2	0	1	3	2.7
Charlotte	P1	29	29_124	M3	0	1	3	2.6
Charlotte	P1	29	29_15	M1	1	2	7	6.6
Charlotte	P1	29	29_63	M0	0	0	1	1
Charlotte	P1	3	3_04	M0	0	0	0	0
Charlotte	P1	3	3_11	M2	0	0	1	0.6
Charlotte	P1	3	3_41	M3	0	1	2	1.8
Charlotte	P1	3	3_72	M1	0	1	1	1
Charlotte	P1	30	30_121	M0	0	0	0	0
Charlotte	P1	30	30_32	M1	0	1	1	0.6
Charlotte	P1	30	30_58	M2	0	1	1	0.5
Charlotte	P1	30	30_76	M3	0	1	1	0.5
Charlotte	P1	31	31_117	M0	0	0	0	0
Charlotte	P1	31	31_51	M1	0	0	0	0
Charlotte	P1	31	31_60	M2	0	0	0	0
Charlotte	P1	31	31_77	M3	0	0	0	0
Charlotte	P1	32	32_16	M0	0	0	0	0
Charlotte	P1	32	32_18	M3	0	0	0	0
Charlotte	P1	32	32_54	M1	0	0	0	0
Charlotte	P1	32	32_81	M2	0	0	0	1
Charlotte	P1	33	33_113	M3	0	1	2	0.8
Charlotte	P1	33	33_34	M2	0	0	0	0
Charlotte	P1	33	33_40	M0	0	0	0	0
Charlotte	P1	33	33_65	M1	0	0	0	0
Charlotte	P1	36	36_138	M1	0	0	0	0
Charlotte	P1	36	36_144	M2	0	0	0	0
Charlotte	P1	36	36_179	M0	0	0	0	0
Charlotte	P1	36	36_185	M3	0	0	0	0
Charlotte	P1	37	37_140	M2	0	1	2	1
Charlotte	P1	37	37_148	M1	0	1	2	1
Charlotte	P1	37	37_160	M0	0	1	2	1
Charlotte	P1	37	37_176	M3	0	1	2	1
Charlotte	P1	38	38_161	M1	0	1	1	0.6
Charlotte	P1	38	38_172	M0	0	1	2	0.7
Charlotte	P1	38	38_174	M2	0	1	2	0.6
Charlotte	P1	38	38_190	M3	0	0	2	0.8
Charlotte	P1	39	39_147	M3	0	1	1	0.6
Charlotte	P1	39	39_168	M0	0	1	1	0.6
Charlotte	P1	39	39_184	M2	0	1	1	0.8
Charlotte	P1	39	39_189	M1	0	1	2	1.8
Charlotte	P1	4	4_112	M3	0	0	1	0
Charlotte	P1	4	4_14	M2	0	0	1	0.5
Charlotte	P1	4	4_36	M1	0	1	1	0.8
Charlotte	P1	4	4_78	M0	0	0	0	0
Charlotte	P1	40	40_143	M2	0	1	1	0.7
Charlotte	P1	40	40_152	M0	0	0	0	0
Charlotte	P1	40	40_153	M1	0	1	3	2.2
Charlotte	P1	40	40_164	M3	0	0	0	0
Charlotte	P1	41	41_149	M0	0	0	1	0.7
Charlotte	P1	41	41_158	M1	0	2	3	3.5
Charlotte	P1	41	41_159	M3	0	1	1	0.8
Charlotte	P1	41	41_166	M2	0	1	1	0.9
Charlotte	P1	42	42_141	M3	0	1	2	1.3
Charlotte	P1	42	42_150	M0	0	1	1	1
Charlotte	P1	42	42_151	M2	0	1	3	1.8
Charlotte	P1	42	42_175	M1	0	1	1	0
Charlotte	P1	43	43_142	M2	0	0	0	0
Charlotte	P1	43	43_157	M0	0	0	0	0
Charlotte	P1	43	43_163	M3	0	0	0	0
Charlotte	P1	43	43_187	M1	0	0	0	0
Charlotte	P1	44	44_155	M0	0	0	0	0
Charlotte	P1	44	44_156	M3	0	2	6	6.5
Charlotte	P1	44	44_178	M2	0	1	3	2
Charlotte	P1	44	44_183	M1	0	1	4	3
Charlotte	P1	5	5_123	M3	0	0	0	0
Charlotte	P1	5	5_133	M2	0	1	0	0
Charlotte	P1	5	5_87	M0	0	0	0	0
Charlotte	P1	5	5_95	M1	0	1	1	0.8
Charlotte	P1	6	6_111	M1	1	3	7	7.1
Charlotte	P1	6	6_127	M3	0	2	5	4.7
Charlotte	P1	6	6_130	M0	0	2	6	6
Charlotte	P1	6	6_67	M2	0	2	4	4.7
Charlotte	P1	7	7_105	M2	1	3	8	8
Charlotte	P1	7	7_125	M3	0	3	6	6.2
Charlotte	P1	7	7_28	M1	0	2	5	5.4
Charlotte	P1	7	7_91	M0	1	4	8	7.7
Charlotte	P1	8	8_07	M3	0	0	0	0
Charlotte	P1	8	8_105	M0	0	0	0	0
Charlotte	P1	8	8_128	M2	0	1	1	1
Charlotte	P1	8	8_66	M1	0	1	1	0.8
Charlotte	P1	9	9_23	M1	0	2	6	5.5
Charlotte	P1	9	9_71	M3	0	1	3	3
Charlotte	P1	9	9_79	M0	0	2	5	5
Charlotte	P1	9	9_96	M2	0	2	4	4
Laura	P1	1	1_104	M3	0	0	1	0.4
Laura	P1	1	1_26	M1	0	1	2	2
Laura	P1	1	1_38	M2	0	1	3	2.8
Laura	P1	1	1_62	M0	0	0	0	0
Laura	P1	10	10_08	M0	0	0	0	0
Laura	P1	10	10_126	M3	0	0	0	0
Laura	P1	10	10_42	M2	1	4	8	9.2
Laura	P1	10	10_70	M1	1	4	8	8
Laura	P1	11	11_10	M3	0	3	6	6.5
Laura	P1	11	11_131	M0	0	0	0	0
Laura	P1	11	11_8	M1	0	1	2	2.5
Laura	P1	11	11_82	M2	0	2	4	4.6
Laura	P1	12	12_103	M0	0	0	0	0
Laura	P1	12	12_115	M3	0	0	1	1.2
Laura	P1	12	12_116	M1	0	2	4	4.2
Laura	P1	12	12_69	M2	0	0	1	0.8
Laura	P1	13	13_02	M3	0	0	0	0
Laura	P1	13	13_39	M2	0	0	0	0
Laura	P1	13	13_68	M0	0	0	0	0
Laura	P1	13	13_84	M1	0	1	1	1
Laura	P1	14	14_06	M3	0	1	2	2
Laura	P1	14	14_46	M0	0	0	0	0
Laura	P1	14	14_83	M1	0	1	1	1
Laura	P1	14	14_88	M2	0	0	1	1
Laura	P1	15	15_21	M2	0	1	2	2
Laura	P1	15	15_49	M3	0	0	0	0
Laura	P1	15	15_52	M0	0	1	1	1.2
Laura	P1	15	15_61	M1	0	1	1	1.2
Laura	P1	16	16_137	M3	0	0	0	0
Laura	P1	16	16_19	M1	0	1	3	3
Laura	P1	16	16_27	M0	0	0	0	0
Laura	P1	16	16_90	M2	0	2	4	4.6
Laura	P1	17	17_20	M3	0	0	0	0
Laura	P1	17	17_44	M0	0	0	0	0
Laura	P1	17	17_85	M1	0	2	3	3.2
Laura	P1	17	17_92	M2	0	0	1	0.5
Laura	P1	18	18_12	M3	0	0	0	0
Laura	P1	18	18_31	M0	0	1	2	2
Laura	P1	18	18_35	M2	0	0	0	0
Laura	P1	18	18_57	M1	0	0	0	0
Laura	P1	19	19_120	M1	0	0	0	0
Laura	P1	19	19_45	M0	0	1	2	2
Laura	P1	19	19_55	M2	0	1	1	1
Laura	P1	19	19_86	M3	0	0	0	0.2
Laura	P1	2	2_110	M1	1	3	7	7
Laura	P1	2	2_122	M3	0	2	4	4.3
Laura	P1	2	2_24	M2	1	3	6	6.5
Laura	P1	2	2_93	M0	0	3	6	5.9
Laura	P1	20	20_01	M3	0	0	0	0
Laura	P1	20	20_09	M1	0	1	1	1
Laura	P1	20	20_132	M2	0	1	2	2
Laura	P1	20	20_30	M0	0	0	0	0
Laura	P1	21	21_119	M3	0	2	5	5.6
Laura	P1	21	21_129	M1	1	4	8	9.2
Laura	P1	21	21_97	M2	1	5	9	10
Laura	P1	21	21_99	M0	1	3	7	8
Laura	P1	22	22_05	M1	1	4	8	9.2
Laura	P1	22	22_135	M3	1	4	8	9.2
Laura	P1	22	22_37	M0	0	1	1	1
Laura	P1	22	22_98	M2	1	4	8	9.2
Laura	P1	23	23_100	M2	0	1	3	3.2
Laura	P1	23	23_114	M3	0	1	1	1
Laura	P1	23	23_29	M0	0	0	0	0
Laura	P1	23	23_53	M1	0	2	5	5.4
Laura	P1	24	24_109	M1	0	1	3	3.4
Laura	P1	24	24_13	M2	0	0	0	1
Laura	P1	24	24_17	M0	0	1	1	0.8
Laura	P1	24	24_43	M3	0	0	0	0
Laura	P1	25	25_136	M3	1	5	10	10
Laura	P1	25	25_25	M0	1	4	8	9
Laura	P1	25	25_59	M1	1	4	9	10
Laura	P1	25	25_64	M2	1	4	8	9.6
Laura	P1	26	26_107	M0	0	0	0	0
Laura	P1	26	26_108	M2	0	2	3	3.7
Laura	P1	26	26_137	M1	0	1	3	3.2
Laura	P1	26	26_75	M3	0	1	1	0.8
Laura	P1	27	27_106	M0	1	2	4	4.3
Laura	P1	27	27_47	M1	1	4	8	9
Laura	P1	27	27_89	M2	1	4	8	9.1
Laura	P1	27	27_94	M3	1	4	8	9.1
Laura	P1	28	28_03	M3	0	3	5	5.6
Laura	P1	28	28_118	M2	1	3	6	7
Laura	P1	28	28_22	M1	1	3	6	6.6
Laura	P1	28	28_80	M0	0	0	1	1
Laura	P1	29	29_101	M2	1	4	7	8
Laura	P1	29	29_124	M3	0	2	4	5
Laura	P1	29	29_15	M1	1	3	7	7.2
Laura	P1	29	29_63	M0	0	3	6	6.6
Laura	P1	3	3_04	M0	0	0	0	0
Laura	P1	3	3_11	M2	0	1	1	1
Laura	P1	3	3_41	M3	0	3	5	6
Laura	P1	3	3_72	M1	0	1	1	1
Laura	P1	30	30_121	M0	0	0	0	0
Laura	P1	30	30_32	M1	0	1	1	1
Laura	P1	30	30_58	M2	0	3	6	6.8
Laura	P1	30	30_76	M3	0	0	0	0
Laura	P1	31	31_117	M0	0	1	1	1
Laura	P1	31	31_51	M1	0	0	0	0
Laura	P1	31	31_60	M2	0	0	0	0
Laura	P1	31	31_77	M3	0	0	0	0
Laura	P1	32	32_16	M0	0	0	0	0
Laura	P1	32	32_18	M3	0	1	1	0.6
Laura	P1	32	32_54	M1	0	0	0	0
Laura	P1	32	32_81	M2	0	0	0	0
Laura	P1	33	33_113	M3	0	0	0	0
Laura	P1	33	33_34	M2	0	1	2	1.7
Laura	P1	33	33_40	M0	0	0	0	0
Laura	P1	33	33_65	M1	0	0	1	0.6
Laura	P1	36	36_138	M1	0	0	0	0
Laura	P1	36	36_144	M2	0	0	0	0
Laura	P1	36	36_179	M0	0	0	0	0
Laura	P1	36	36_185	M3	0	0	0	0
Laura	P1	37	37_140	M2	0	1	2	2
Laura	P1	37	37_148	M1	0	1	2	1.8
Laura	P1	37	37_160	M0	0	0	0	0
Laura	P1	37	37_176	M3	0	1	3	2.8
Laura	P1	38	38_161	M1	1	1	3	2.8
Laura	P1	38	38_172	M0	0	1	1	1
Laura	P1	38	38_174	M2	0	0	0	0
Laura	P1	38	38_190	M3	0	2	4	4.2
Laura	P1	39	39_147	M3	0	1	2	2.5
Laura	P1	39	39_168	M0	0	1	1	1.2
Laura	P1	39	39_184	M2	0	1	1	1.6
Laura	P1	39	39_189	M1	0	1	1	1
Laura	P1	4	4_112	M3	0	0	1	0.8
Laura	P1	4	4_14	M2	0	1	1	1
Laura	P1	4	4_36	M1	0	1	2	2
Laura	P1	4	4_78	M0	0	0	0	0
Laura	P1	40	40_143	M2	0	0	1	1
Laura	P1	40	40_152	M0	0	0	0	0
Laura	P1	40	40_153	M1	0	1	2	2
Laura	P1	40	40_164	M3	0	1	1	0.8
Laura	P1	41	41_149	M0	0	0	1	0.7
Laura	P1	41	41_158	M1	0	2	3	3.5
Laura	P1	41	41_159	M3	0	1	2	2.1
Laura	P1	41	41_166	M2	0	2	4	4.4
Laura	P1	42	42_141	M3	0	2	4	4
Laura	P1	42	42_150	M0	0	0	0	0
Laura	P1	42	42_151	M2	0	2	4	4.5
Laura	P1	42	42_175	M1	0	1	1	1.2
Laura	P1	43	43_142	M2	0	1	2	2
Laura	P1	43	43_157	M0	0	1	1	0.5
Laura	P1	43	43_163	M3	0	1	2	2
Laura	P1	43	43_187	M1	0	1	1	0.5
Laura	P1	44	44_155	M0	0	0	0	0
Laura	P1	44	44_156	M3	1	3	6	6.6
Laura	P1	44	44_178	M2	0	1	2	1.8
Laura	P1	44	44_183	M1	0	1	2	2
Laura	P1	5	5_123	M3	0	1	1	1
Laura	P1	5	5_133	M2	0	2	4	4
Laura	P1	5	5_87	M0	0	0	0	0
Laura	P1	5	5_95	M1	0	1	3	3.2
Laura	P1	6	6_111	M1	1	3	7	7.8
Laura	P1	6	6_127	M3	0	1	3	3
Laura	P1	6	6_130	M0	1	3	6	6.8
Laura	P1	6	6_67	M2	0	1	1	1
Laura	P1	7	7_105	M2	1	3	7	7.8
Laura	P1	7	7_125	M3	1	3	6	6.5
Laura	P1	7	7_28	M1	1	2	5	5.5
Laura	P1	7	7_91	M0	1	4	5	5.5
Laura	P1	8	8_07	M3	0	0	0	0
Laura	P1	8	8_105	M0	0	0	0	0
Laura	P1	8	8_128	M2	0	1	2	2
Laura	P1	8	8_66	M1	0	1	2	2.6
Laura	P1	9	9_23	M1	0	1	3	3.2
Laura	P1	9	9_71	M3	0	1	3	3.5
Laura	P1	9	9_79	M0	1	2	4	4.6
Laura	P1	9	9_96	M2	0	1	2	2.4
Miguel	P1	1	1_104	M3	0	0	0	0
Miguel	P1	1	1_26	M1	0	1	1	1.2
Miguel	P1	1	1_38	M2	0	0	0	0
Miguel	P1	1	1_62	M0	0	0	0	0
Miguel	P1	10	10_08	M0	0	0	0	0
Miguel	P1	10	10_126	M3	0	0	1	1
Miguel	P1	10	10_42	M2	1	3	6	6.5
Miguel	P1	10	10_70	M1	1	3	6	6
Miguel	P1	11	11_10	M3	1	2	5	5
Miguel	P1	11	11_131	M0	0	0	0	0
Miguel	P1	11	11_8	M1	0	1	1	1
Miguel	P1	11	11_82	M2	1	2	5	5
Miguel	P1	12	12_103	M0	0	0	0	0
Miguel	P1	12	12_115	M3	0	1	3	3.5
Miguel	P1	12	12_116	M1	1	2	4	4
Miguel	P1	12	12_69	M2	0	1	3	3.5
Miguel	P1	13	13_02	M3	0	1	1	1.5
Miguel	P1	13	13_39	M2	0	1	1	1.5
Miguel	P1	13	13_68	M0	0	1	3	3.5
Miguel	P1	13	13_84	M1	0	1	2	1.5
Miguel	P1	14	14_06	M3	0	1	1	1
Miguel	P1	14	14_46	M0	0	0	0	0
Miguel	P1	14	14_83	M1	0	0	0	0
Miguel	P1	14	14_88	M2	0	1	2	2
Miguel	P1	15	15_21	M2	0	1	1	1.5
Miguel	P1	15	15_49	M3	0	1	3	2.5
Miguel	P1	15	15_52	M0	0	0	0	0
Miguel	P1	15	15_61	M1	0	1	1	1.5
Miguel	P1	16	16_137	M3	0	1	2	2
Miguel	P1	16	16_19	M1	0	2	3	3.5
Miguel	P1	16	16_27	M0	0	0	0	0
Miguel	P1	16	16_90	M2	0	1	2	2
Miguel	P1	17	17_20	M3	0	0	0	0
Miguel	P1	17	17_44	M0	0	0	0	0
Miguel	P1	17	17_85	M1	1	2	5	5
Miguel	P1	17	17_92	M2	0	0	0	0
Miguel	P1	18	18_12	M3	0	1	1	1.5
Miguel	P1	18	18_31	M0	0	1	3	3
Miguel	P1	18	18_35	M2	0	1	1	1
Miguel	P1	18	18_57	M1	0	1	3	2.5
Miguel	P1	19	19_120	M1	0	1	1	1
Miguel	P1	19	19_45	M0	0	1	1	1.5
Miguel	P1	19	19_55	M2	0	0	0	0
Miguel	P1	19	19_86	M3	0	0	2	2
Miguel	P1	2	2_110	M1	1	3	7	7
Miguel	P1	2	2_122	M3	0	1	1	1.5
Miguel	P1	2	2_24	M2	1	4	8	8.5
Miguel	P1	2	2_93	M0	1	3	6	6
Miguel	P1	20	20_01	M3	0	1	0	1.5
Miguel	P1	20	20_09	M1	0	0	0	0
Miguel	P1	20	20_132	M2	0	1	2	2
Miguel	P1	20	20_30	M0	0	0	0	0
Miguel	P1	21	21_119	M3	0	1	2	2.5
Miguel	P1	21	21_129	M1	1	3	7	6.5
Miguel	P1	21	21_97	M2	1	3	7	7
Miguel	P1	21	21_99	M0	1	3	6	6
Miguel	P1	22	22_05	M1	0	2	4	4.5
Miguel	P1	22	22_135	M3	0	2	5	5
Miguel	P1	22	22_37	M0	0	1	2	2
Miguel	P1	22	22_98	M2	1	3	7	7
Miguel	P1	23	23_100	M2	0	1	1	1
Miguel	P1	23	23_114	M3	0	1	3	2.5
Miguel	P1	23	23_29	M0	0	0	0	0
Miguel	P1	23	23_53	M1	0	1	3	3
Miguel	P1	24	24_109	M1	0	1	3	2.5
Miguel	P1	24	24_13	M2	0	1	3	3
Miguel	P1	24	24_17	M0	0	1	2	2
Miguel	P1	24	24_43	M3	0	1	2	2
Miguel	P1	25	25_136	M3	1	5	10	10
Miguel	P1	25	25_25	M0	1	3	6	6
Miguel	P1	25	25_59	M1	1	3	6	6.5
Miguel	P1	25	25_64	M2	1	4	8	7.5
Miguel	P1	26	26_107	M0	0	0	0	0
Miguel	P1	26	26_108	M2	0	1	1	1.5
Miguel	P1	26	26_137	M1	0	1	2	2
Miguel	P1	26	26_75	M3	0	0	0	0.5
Miguel	P1	27	27_106	M0	0	1	3	2.5
Miguel	P1	27	27_47	M1	0	2	4	4.5
Miguel	P1	27	27_89	M2	1	3	7	6.5
Miguel	P1	27	27_94	M3	1	3	7	6.5
Miguel	P1	28	28_03	M3	0	2	4	4.5
Miguel	P1	28	28_118	M2	1	2	5	5
Miguel	P1	28	28_22	M1	0	1	2	2
Miguel	P1	28	28_80	M0	0	0	0	0
Miguel	P1	29	29_101	M2	1	2	5	5
Miguel	P1	29	29_124	M3	1	2	5	5
Miguel	P1	29	29_15	M1	1	2	5	5
Miguel	P1	29	29_63	M0	0	1	1	1
Miguel	P1	3	3_04	M0	0	0	0	0
Miguel	P1	3	3_11	M2	0	0	0	0
Miguel	P1	3	3_41	M3	0	1	1	0.4
Miguel	P1	3	3_72	M1	0	0	0	0
Miguel	P1	30	30_121	M0	0	0	0	0
Miguel	P1	30	30_32	M1	0	1	2	2
Miguel	P1	30	30_58	M2	1	2	5	5
Miguel	P1	30	30_76	M3	0	1	2	2
Miguel	P1	31	31_117	M0	0	1	2	2
Miguel	P1	31	31_51	M1	0	0	0	0
Miguel	P1	31	31_60	M2	0	1	2	2.5
Miguel	P1	31	31_77	M3	0	1	2	2
Miguel	P1	32	32_16	M0	0	0	0	0
Miguel	P1	32	32_18	M3	1	1	3	3
Miguel	P1	32	32_54	M1	0	1	2	2
Miguel	P1	32	32_81	M2	0	1	3	3
Miguel	P1	33	33_113	M3	0	0	0	0
Miguel	P1	33	33_34	M2	0	0	0	0
Miguel	P1	33	33_40	M0	0	0	0	0
Miguel	P1	33	33_65	M1	0	1	1	1.5
Miguel	P1	36	36_138	M1	0	0	0	0
Miguel	P1	36	36_144	M2	0	1	1	1.5
Miguel	P1	36	36_179	M0	0	0	0	0
Miguel	P1	36	36_185	M3	0	0	0	0
Miguel	P1	37	37_140	M2	0	1	3	3
Miguel	P1	37	37_148	M1	0	1	1	1.5
Miguel	P1	37	37_160	M0	0	0	0	0
Miguel	P1	37	37_176	M3	0	1	2	1.5
Miguel	P1	38	38_161	M1	0	1	2	2
Miguel	P1	38	38_172	M0	0	0	0	0
Miguel	P1	38	38_174	M2	0	0	0	0
Miguel	P1	38	38_190	M3	0	1	2	2
Miguel	P1	39	39_147	M3	0	2	3	3
Miguel	P1	39	39_168	M0	0	0	0	0
Miguel	P1	39	39_184	M2	0	1	1	1
Miguel	P1	39	39_189	M1	0	1	2	2
Miguel	P1	4	4_112	M3	0	1	2	1.5
Miguel	P1	4	4_14	M2	0	0	0	0.2
Miguel	P1	4	4_36	M1	0	1	1	1
Miguel	P1	4	4_78	M0	0	0	0	0
Miguel	P1	40	40_143	M2	0	0	2	2
Miguel	P1	40	40_152	M0	0	1	0	0
Miguel	P1	40	40_153	M1	1	2	5	5
Miguel	P1	40	40_164	M3	0	0	0	0
Miguel	P1	41	41_149	M0	0	1	2	2
Miguel	P1	41	41_158	M1	1	2	5	5
Miguel	P1	41	41_159	M3	1	3	6	5.5
Miguel	P1	41	41_166	M2	1	2	5	5
Miguel	P1	42	42_141	M3	0	1	2	2
Miguel	P1	42	42_150	M0	0	0	0	0
Miguel	P1	42	42_151	M2	1	2	5	5
Miguel	P1	42	42_175	M1	0	1	1	1.5
Miguel	P1	43	43_142	M2	0	2	3	4
Miguel	P1	43	43_157	M0	0	0	0	0
Miguel	P1	43	43_163	M3	0	1	3	2.5
Miguel	P1	43	43_187	M1	0	1	2	2
Miguel	P1	44	44_155	M0	0	0	0	0
Miguel	P1	44	44_156	M3	1	3	7	6.5
Miguel	P1	44	44_178	M2	0	2	4	4
Miguel	P1	44	44_183	M1	0	1	3	2.5
Miguel	P1	5	5_123	M3	0	0	0	0
Miguel	P1	5	5_133	M2	0	1	3	3
Miguel	P1	5	5_87	M0	0	0	0	0
Miguel	P1	5	5_95	M1	0	1	2	1.5
Miguel	P1	6	6_111	M1	1	3	6	6
Miguel	P1	6	6_127	M3	0	1	3	3
Miguel	P1	6	6_130	M0	1	2	5	4.5
Miguel	P1	6	6_67	M2	0	1	2	1.5
Miguel	P1	7	7_105	M2	0	1	3	2.5
Miguel	P1	7	7_125	M3	1	2	5	4.5
Miguel	P1	7	7_28	M1	1	2	5	5
Miguel	P1	7	7_91	M0	1	2	5	5
Miguel	P1	8	8_07	M3	0	1	2	2
Miguel	P1	8	8_105	M0	0	0	0	0
Miguel	P1	8	8_128	M2	1	4	7	7
Miguel	P1	8	8_66	M1	0	1	2	2
Miguel	P1	9	9_23	M1	0	1	1	1
Miguel	P1	9	9_71	M3	0	1	2	2
Miguel	P1	9	9_79	M0	0	1	3	3
Miguel	P1	9	9_96	M2	0	1	3	2.5
Thamiris	P1	1	1_104	M3	0	0	0	0
Thamiris	P1	1	1_26	M1	1	2	4	4
Thamiris	P1	1	1_38	M2	0	0	0	0
Thamiris	P1	1	1_62	M0	1	2	5	4.5
Thamiris	P1	10	10_08	M0	1	2	4	4.5
Thamiris	P1	10	10_126	M3	0	0	0	0
Thamiris	P1	10	10_42	M2	0	0	0	0
Thamiris	P1	10	10_70	M1	1	1	3	3
Thamiris	P1	11	11_10	M3	1	2	4	3.5
Thamiris	P1	11	11_131	M0	0	0	0	0
Thamiris	P1	11	11_8	M1	0	0	0	0
Thamiris	P1	11	11_82	M2	1	2	4	3.5
Thamiris	P1	12	12_103	M0	0	0	0	0
Thamiris	P1	12	12_115	M3	0	0	0	0
Thamiris	P1	12	12_116	M1	0	0	0	0
Thamiris	P1	12	12_69	M2	0	0	0	0
Thamiris	P1	13	13_02	M3	0	0	0	0
Thamiris	P1	13	13_39	M2	0	0	0	0
Thamiris	P1	13	13_68	M0	0	0	0	0
Thamiris	P1	13	13_84	M1	0	0	0	0
Thamiris	P1	14	14_06	M3	0	0	0	0
Thamiris	P1	14	14_46	M0	0	0	0	0
Thamiris	P1	14	14_83	M1	0	0	0	0
Thamiris	P1	14	14_88	M2	0	0	0	0
Thamiris	P1	15	15_21	M2	0	0	0	0
Thamiris	P1	15	15_49	M3	0	0	0	0
Thamiris	P1	15	15_52	M0	0	0	0	0
Thamiris	P1	15	15_61	M1	0	0	0	0
Thamiris	P1	16	16_137	M3	0	0	0	0
Thamiris	P1	16	16_19	M1	1	1	2	2
Thamiris	P1	16	16_27	M0	0	0	0	0
Thamiris	P1	16	16_90	M2	0	0	0	0
Thamiris	P1	17	17_20	M3	0	0	0	0
Thamiris	P1	17	17_44	M0	0	0	0	0
Thamiris	P1	17	17_85	M1	1	2	3	3.5
Thamiris	P1	17	17_92	M2	1	1	1	1.5
Thamiris	P1	18	18_12	M3	0	0	0	0
Thamiris	P1	18	18_31	M0	1	1	2	2
Thamiris	P1	18	18_35	M2	0	0	0	0
Thamiris	P1	18	18_57	M1	0	0	0	0
Thamiris	P1	19	19_120	M1	0	0	0	0
Thamiris	P1	19	19_45	M0	0	0	0	0
Thamiris	P1	19	19_55	M2	0	0	0	0
Thamiris	P1	19	19_86	M3	1	1	1	1
Thamiris	P1	2	2_110	M1	1	2	3	2.5
Thamiris	P1	2	2_122	M3	0	0	0	0
Thamiris	P1	2	2_24	M2	1	1	3	2.5
Thamiris	P1	2	2_93	M0	1	1	1	1
Thamiris	P1	20	20_01	M3	0	0	0	0
Thamiris	P1	20	20_09	M1	1	1	2	2.5
Thamiris	P1	20	20_132	M2	0	0	0	0
Thamiris	P1	20	20_30	M0	0	0	0	0
Thamiris	P1	21	21_119	M3	0	0	0	0
Thamiris	P1	21	21_129	M1	1	2	3	3
Thamiris	P1	21	21_97	M2	1	1	2	2.5
Thamiris	P1	21	21_99	M0	1	2	3	3.5
Thamiris	P1	22	22_05	M1	1	1	2	2
Thamiris	P1	22	22_135	M3	0	1	1	1
Thamiris	P1	22	22_37	M0	0	0	0	0
Thamiris	P1	22	22_98	M2	1	1	2	2
Thamiris	P1	23	23_100	M2	0	0	0	0
Thamiris	P1	23	23_114	M3	1	1	3	3
Thamiris	P1	23	23_29	M0	0	0	0	0
Thamiris	P1	23	23_53	M1	0	0	1	1
Thamiris	P1	24	24_109	M1	0	1	2	2
Thamiris	P1	24	24_13	M2	0	0	0	0
Thamiris	P1	24	24_17	M0	0	0	0	0
Thamiris	P1	24	24_43	M3	0	0	0	0
Thamiris	P1	25	25_136	M3	1	6	10	10
Thamiris	P1	25	25_25	M0	1	1	2	2
Thamiris	P1	25	25_59	M1	1	1	2	2
Thamiris	P1	25	25_64	M2	1	1	1	1
Thamiris	P1	26	26_107	M0	0	0	0	0
Thamiris	P1	26	26_108	M2	0	0	1	1
Thamiris	P1	26	26_137	M1	0	0	1	1
Thamiris	P1	26	26_75	M3	0	0	0	0
Thamiris	P1	27	27_106	M0	0	0	1	1
Thamiris	P1	27	27_47	M1	1	1	1	1
Thamiris	P1	27	27_89	M2	1	1	3	3
Thamiris	P1	27	27_94	M3	1	1	3	3
Thamiris	P1	28	28_03	M3	0	0	0	0
Thamiris	P1	28	28_118	M2	0	0	1	1
Thamiris	P1	28	28_22	M1	0	0	1	1
Thamiris	P1	28	28_80	M0	0	0	0	0
Thamiris	P1	29	29_101	M2	1	1	2	2
Thamiris	P1	29	29_124	M3	1	1	1	1
Thamiris	P1	29	29_15	M1	1	1	1	1
Thamiris	P1	29	29_63	M0	0	0	2	2
Thamiris	P1	3	3_04	M0	0	0	0	0
Thamiris	P1	3	3_11	M2	0	0	0	0
Thamiris	P1	3	3_41	M3	1	1	1	1.5
Thamiris	P1	3	3_72	M1	0	0	0	0
Thamiris	P1	30	30_121	M0	1	1	1	1
Thamiris	P1	30	30_32	M1	0	0	0	0
Thamiris	P1	30	30_58	M2	0	0	2	2
Thamiris	P1	30	30_76	M3	0	0	0	0
Thamiris	P1	31	31_117	M0	0	0	2	2
Thamiris	P1	31	31_51	M1	0	0	0	0
Thamiris	P1	31	31_60	M2	0	0	1	1
Thamiris	P1	31	31_77	M3	0	0	1	1
Thamiris	P1	32	32_16	M0	0	0	0	0
Thamiris	P1	32	32_18	M3	0	0	1	1
Thamiris	P1	32	32_54	M1	0	0	2	2
Thamiris	P1	32	32_81	M2	0	0	0	0
Thamiris	P1	33	33_113	M3	0	0	0	0
Thamiris	P1	33	33_34	M2	0	0	0	0
Thamiris	P1	33	33_40	M0	0	0	0	0
Thamiris	P1	33	33_65	M1	0	0	1	1
Thamiris	P1	36	36_138	M1	0	0	0	0
Thamiris	P1	36	36_144	M2	1	1	1	1
Thamiris	P1	36	36_179	M0	0	0	2	2
Thamiris	P1	36	36_185	M3	0	0	1	1
Thamiris	P1	37	37_140	M2	0	0	0	0
Thamiris	P1	37	37_148	M1	0	0	0	0
Thamiris	P1	37	37_160	M0	0	0	0	0
Thamiris	P1	37	37_176	M3	0	0	0	0
Thamiris	P1	38	38_161	M1	0	0	0	0
Thamiris	P1	38	38_172	M0	0	0	0	0
Thamiris	P1	38	38_174	M2	0	0	0	0
Thamiris	P1	38	38_190	M3	1	1	1	1
Thamiris	P1	39	39_147	M3	1	1	1	1
Thamiris	P1	39	39_168	M0	1	1	2	2
Thamiris	P1	39	39_184	M2	0	0	0	0
Thamiris	P1	39	39_189	M1	1	1	1	1
Thamiris	P1	4	4_112	M3	1	1	2	1.5
Thamiris	P1	4	4_14	M2	0	0	0	0
Thamiris	P1	4	4_36	M1	1	1	1	1
Thamiris	P1	4	4_78	M0	0	0	0	0
Thamiris	P1	40	40_143	M2	0	0	0	0
Thamiris	P1	40	40_152	M0	0	0	1	1
Thamiris	P1	40	40_153	M1	0	0	2	2
Thamiris	P1	40	40_164	M3	0	0	0	0
Thamiris	P1	41	41_149	M0	0	0	0	0
Thamiris	P1	41	41_158	M1	1	1	1	1
Thamiris	P1	41	41_159	M3	0	0	1	1
Thamiris	P1	41	41_166	M2	0	0	2	2
Thamiris	P1	42	42_141	M3	0	0	0	0
Thamiris	P1	42	42_150	M0	0	0	0	0
Thamiris	P1	42	42_151	M2	0	0	0	0
Thamiris	P1	42	42_175	M1	0	0	2	2
Thamiris	P1	43	43_142	M2	0	0	0	0
Thamiris	P1	43	43_157	M0	0	0	0	0
Thamiris	P1	43	43_163	M3	0	0	1	1
Thamiris	P1	43	43_187	M1	0	0	2	2
Thamiris	P1	44	44_155	M0	0	0	0	0
Thamiris	P1	44	44_156	M3	1	3	6	6
Thamiris	P1	44	44_178	M2	0	0	2	2
Thamiris	P1	44	44_183	M1	0	0	1	1
Thamiris	P1	5	5_123	M3	0	0	0	0
Thamiris	P1	5	5_133	M2	1	2	2	2
Thamiris	P1	5	5_87	M0	0	0	0	0
Thamiris	P1	5	5_95	M1	1	1	1	1
Thamiris	P1	6	6_111	M1	1	1	2	2
Thamiris	P1	6	6_127	M3	1	1	1	1
Thamiris	P1	6	6_130	M0	0	0	0	0
Thamiris	P1	6	6_67	M2	0	0	0	0
Thamiris	P1	7	7_105	M2	0	0	0	0
Thamiris	P1	7	7_125	M3	0	0	0	0
Thamiris	P1	7	7_28	M1	0	0	0	0
Thamiris	P1	7	7_91	M0	1	1	1	1
Thamiris	P1	8	8_07	M3	0	0	0	0
Thamiris	P1	8	8_105	M0	0	0	0	0
Thamiris	P1	8	8_128	M2	0	0	0	0
Thamiris	P1	8	8_66	M1	0	0	0	0
Thamiris	P1	9	9_23	M1	0	0	0	0
Thamiris	P1	9	9_71	M3	1	1	2	2
Thamiris	P1	9	9_79	M0	0	0	1	1
Thamiris	P1	9	9_96	M2	0	0	0	0
Jaime	P1	1	1_104	M3	0	0	0	0.2
Jaime	P1	1	1_26	M1	1	1	2	0.6
Jaime	P1	1	1_38	M2	0	0	0	0.3
Jaime	P1	1	1_62	M0	0	0	0	0.3
Jaime	P1	10	10_08	M0	1	4	8	7.9
Jaime	P1	10	10_126	M3	0	0	1	0.6
Jaime	P1	10	10_42	M2	1	1	2	1.2
Jaime	P1	10	10_70	M1	1	3	7	7
Jaime	P1	11	11_10	M3	1	2	4	3.5
Jaime	P1	11	11_131	M0	0	0	0	0
Jaime	P1	11	11_8	M1	1	1	1	1
Jaime	P1	11	11_82	M2	1	2	4	3.8
Jaime	P1	12	12_103	M0	0	0	0	0.3
Jaime	P1	12	12_115	M3	0	0	0	0.3
Jaime	P1	12	12_116	M1	0	0	0	1
Jaime	P1	12	12_69	M2	0	0	0	0
Jaime	P1	13	13_02	M3	0	0	0	0.4
Jaime	P1	13	13_39	M2	1	1	2	1.7
Jaime	P1	13	13_68	M0	1	1	2	1.8
Jaime	P1	13	13_84	M1	1	1	2	2
Jaime	P1	14	14_06	M3	1	1	2	2.2
Jaime	P1	14	14_46	M0	0	0	0	0.3
Jaime	P1	14	14_83	M1	0	0	0	0.5
Jaime	P1	14	14_88	M2	0	0	1	0.7
Jaime	P1	15	15_21	M2	1	1	2	2
Jaime	P1	15	15_49	M3	1	1	2	1.5
Jaime	P1	15	15_52	M0	0	0	0	0.6
Jaime	P1	15	15_61	M1	1	2	4	4.3
Jaime	P1	16	16_137	M3	1	1	2	2
Jaime	P1	16	16_19	M1	1	2	5	5
Jaime	P1	16	16_27	M0	1	1	2	1.8
Jaime	P1	16	16_90	M2	1	1	3	2.7
Jaime	P1	17	17_20	M3	0	0	1	0.7
Jaime	P1	17	17_44	M0	0	0	0	0.4
Jaime	P1	17	17_85	M1	1	2	5	5
Jaime	P1	17	17_92	M2	0	0	1	0.6
Jaime	P1	18	18_12	M3	1	0	1	1
Jaime	P1	18	18_31	M0	0	0	0	0.5
Jaime	P1	18	18_35	M2	1	1	1	1.2
Jaime	P1	18	18_57	M1	1	1	2	1.8
Jaime	P1	19	19_120	M1	0	0	0	0.4
Jaime	P1	19	19_45	M0	1	1	2	2
Jaime	P1	19	19_55	M2	0	0	0	0.6
Jaime	P1	19	19_86	M3	1	2	4	3.9
Jaime	P1	2	2_110	M1	1	4	8	8
Jaime	P1	2	2_122	M3	0	1	2	0.7
Jaime	P1	2	2_24	M2	1	3	8	7.2
Jaime	P1	2	2_93	M0	1	3	7	5.3
Jaime	P1	20	20_01	M3	1	1	2	2
Jaime	P1	20	20_09	M1	0	0	1	0.5
Jaime	P1	20	20_132	M2	0	0	1	1
Jaime	P1	20	20_30	M0	0	0	0	0.3
Jaime	P1	21	21_119	M3	1	1	2	2
Jaime	P1	21	21_129	M1	1	4	9	8.5
Jaime	P1	21	21_97	M2	1	3	7	7.2
Jaime	P1	21	21_99	M0	1	4	8	8
Jaime	P1	22	22_05	M1	1	3	7	7.8
Jaime	P1	22	22_135	M3	1	4	9	8.9
Jaime	P1	22	22_37	M0	1	1	3	2.2
Jaime	P1	22	22_98	M2	1	3	8	7.7
Jaime	P1	23	23_100	M2	0	0	1	0.6
Jaime	P1	23	23_114	M3	0	0	1	0.6
Jaime	P1	23	23_29	M0	1	1	2	1.6
Jaime	P1	23	23_53	M1	1	1	2	2
Jaime	P1	24	24_109	M1	1	1	2	1.3
Jaime	P1	24	24_13	M2	1	1	3	2.7
Jaime	P1	24	24_17	M0	0	0	0	0.6
Jaime	P1	24	24_43	M3	1	1	1	1
Jaime	P1	25	25_136	M3	1	0	0	0
Jaime	P1	25	25_25	M0	1	4	8	8
Jaime	P1	25	25_59	M1	1	4	8	8.2
Jaime	P1	25	25_64	M2	1	4	9	9.4
Jaime	P1	26	26_107	M0	0	0	0	0.3
Jaime	P1	26	26_108	M2	1	0	1	1
Jaime	P1	26	26_137	M1	0	1	1	0.8
Jaime	P1	26	26_75	M3	0	1	1	0.8
Jaime	P1	27	27_106	M0	0	0	1	0.7
Jaime	P1	27	27_47	M1	1	3	6	5.8
Jaime	P1	27	27_89	M2	1	4	8	8
Jaime	P1	27	27_94	M3	1	4	8	7.4
Jaime	P1	28	28_03	M3	1	4	8	7.7
Jaime	P1	28	28_118	M2	1	3	8	7.6
Jaime	P1	28	28_22	M1	1	3	6	6
Jaime	P1	28	28_80	M0	1	2	3	2.2
Jaime	P1	29	29_101	M2	1	3	7	7
Jaime	P1	29	29_124	M3	1	2	4	3.2
Jaime	P1	29	29_15	M1	1	4	8	7.9
Jaime	P1	29	29_63	M0	1	1	3	2.1
Jaime	P1	3	3_04	M0	0	0	0	0.2
Jaime	P1	3	3_11	M2	0	0	0	0.2
Jaime	P1	3	3_41	M3	1	2	4	3
Jaime	P1	3	3_72	M1	0	0	0	0.2
Jaime	P1	30	30_121	M0	1	3	6	5.3
Jaime	P1	30	30_32	M1	1	2	3	2
Jaime	P1	30	30_58	M2	0	0	0	0.4
Jaime	P1	30	30_76	M3	0	0	0	0.5
Jaime	P1	31	31_117	M0	0	1	1	0.4
Jaime	P1	31	31_51	M1	1	2	3	2.2
Jaime	P1	31	31_60	M2	0	0	1	0.6
Jaime	P1	31	31_77	M3	0	0	1	0.4
Jaime	P1	32	32_16	M0	0	0	0	0.4
Jaime	P1	32	32_18	M3	1	1	2	1.4
Jaime	P1	32	32_54	M1	1	1	3	2.8
Jaime	P1	32	32_81	M2	1	1	2	1.8
Jaime	P1	33	33_113	M3	0	0	0	0.4
Jaime	P1	33	33_34	M2	0	1	1	0.7
Jaime	P1	33	33_40	M0	0	0	1	1
Jaime	P1	33	33_65	M1	1	1	2	1.8
Jaime	P1	36	36_138	M1	1	1	2	2.2
Jaime	P1	36	36_144	M2	1	2	4	3.6
Jaime	P1	36	36_179	M0	0	0	1	0.7
Jaime	P1	36	36_185	M3	0	0	1	1
Jaime	P1	37	37_140	M2	1	1	2	2.2
Jaime	P1	37	37_148	M1	1	1	2	1.6
Jaime	P1	37	37_160	M0	0	0	0	0.7
Jaime	P1	37	37_176	M3	1	1	3	2.2
Jaime	P1	38	38_161	M1	1	3	5	5
Jaime	P1	38	38_172	M0	0	0	0	0.5
Jaime	P1	38	38_174	M2	1	2	5	5
Jaime	P1	38	38_190	M3	1	3	6	6
Jaime	P1	39	39_147	M3	1	1	3	3
Jaime	P1	39	39_168	M0	0	0	1	1
Jaime	P1	39	39_184	M2	0	0	0	0.6
Jaime	P1	39	39_189	M1	0	1	1	0.4
Jaime	P1	4	4_112	M3	0	0	0	0.3
Jaime	P1	4	4_14	M2	0	0	1	0.6
Jaime	P1	4	4_36	M1	1	1	4	2.8
Jaime	P1	4	4_78	M0	0	0	0	0.3
Jaime	P1	40	40_143	M2	0	1	1	1
Jaime	P1	40	40_152	M0	1	2	4	3.5
Jaime	P1	40	40_153	M1	1	2	4	4
Jaime	P1	40	40_164	M3	0	0	1	0.8
Jaime	P1	41	41_149	M0	1	3	6	6
Jaime	P1	41	41_158	M1	1	4	8	7.6
Jaime	P1	41	41_159	M3	1	3	7	7.3
Jaime	P1	41	41_166	M2	1	3	6	6
Jaime	P1	42	42_141	M3	1	1	2	1.6
Jaime	P1	42	42_150	M0	0	0	0	0.3
Jaime	P1	42	42_151	M2	1	1	2	2
Jaime	P1	42	42_175	M1	0	1	1	0.9
Jaime	P1	43	43_142	M2	1	2	4	3.8
Jaime	P1	43	43_157	M0	0	0	0	0.3
Jaime	P1	43	43_163	M3	1	2	3	3
Jaime	P1	43	43_187	M1	1	1	2	2
Jaime	P1	44	44_155	M0	0	0	0	0.4
Jaime	P1	44	44_156	M3	1	3	7	7
Jaime	P1	44	44_178	M2	1	2	4	3.8
Jaime	P1	44	44_183	M1	1	2	4	3.8
Jaime	P1	5	5_123	M3	1	1	2	1.5
Jaime	P1	5	5_133	M2	1	2	4	4.3
Jaime	P1	5	5_87	M0	0	0	0	0.2
Jaime	P1	5	5_95	M1	1	1	1	1.8
Jaime	P1	6	6_111	M1	1	4	8	7.6
Jaime	P1	6	6_127	M3	0	0	1	0.2
Jaime	P1	6	6_130	M0	1	3	6	6.3
Jaime	P1	6	6_67	M2	0	0	0	0.5
Jaime	P1	7	7_105	M2	1	3	7	7
Jaime	P1	7	7_125	M3	1	3	7	7.1
Jaime	P1	7	7_28	M1	1	3	7	7
Jaime	P1	7	7_91	M0	1	4	8	8
Jaime	P1	8	8_07	M3	1	1	2	1.6
Jaime	P1	8	8_105	M0	1	3	7	7
Jaime	P1	8	8_128	M2	1	2	5	5
Jaime	P1	8	8_66	M1	1	2	4	4
Jaime	P1	9	9_23	M1	0	0	1	0.6
Jaime	P1	9	9_71	M3	1	1	2	1
Jaime	P1	9	9_79	M0	1	1	2	1.4
Jaime	P1	9	9_96	M2	1	1	3	2.5
Paula	P2	1	1_104	M3	0	0	1	0.4
Paula	P2	1	1_26	M1	0	1	2	2
Paula	P2	1	1_38	M2	0	1	2	2
Paula	P2	1	1_62	M0	0	0	0	0.2
Paula	P2	10	10_08	M0	0	0	0	0
Paula	P2	10	10_126	M3	0	0	0	0
Paula	P2	10	10_42	M2	1	4	9	9
Paula	P2	10	10_70	M1	1	4	8	8
Paula	P2	11	11_10	M3	1	3	6	6
Paula	P2	11	11_131	M0	0	0	0	0
Paula	P2	11	11_8	M1	0	1	2	2
Paula	P2	11	11_82	M2	0	2	4	4
Paula	P2	12	12_103	M0	0	0	0	0
Paula	P2	12	12_115	M3	0	1	1	1.2
Paula	P2	12	12_116	M1	0	2	4	4
Paula	P2	12	12_69	M2	0	1	1	1
Paula	P2	13	13_02	M3	0	0	0	0
Paula	P2	13	13_39	M2	0	0	0	0
Paula	P2	13	13_68	M0	0	0	0	0
Paula	P2	13	13_84	M1	0	1	1	1
Paula	P2	14	14_06	M3	0	1	2	2.2
Paula	P2	14	14_46	M0	0	0	0	0
Paula	P2	14	14_83	M1	0	1	1	1
Paula	P2	14	14_88	M2	0	1	1	0.7
Paula	P2	15	15_21	M2	0	1	2	1.6
Paula	P2	15	15_49	M3	0	0	0	0
Paula	P2	15	15_52	M0	0	1	1	1.2
Paula	P2	15	15_61	M1	0	1	1	1
Paula	P2	16	16_137	M3	0	0	0	0
Paula	P2	16	16_19	M1	0	1	3	3
Paula	P2	16	16_27	M0	0	0	0	0
Paula	P2	16	16_90	M2	0	2	4	4.4
Paula	P2	17	17_20	M3	0	0	0	0
Paula	P2	17	17_44	M0	0	0	0	0
Paula	P2	17	17_85	M1	0	1	3	3
Paula	P2	17	17_92	M2	0	0	1	0.5
Paula	P2	18	18_12	M3	0	0	0	0
Paula	P2	18	18_31	M0	0	1	2	2
Paula	P2	18	18_35	M2	0	0	0	0
Paula	P2	18	18_57	M1	0	0	0	0
Paula	P2	19	19_120	M1	0	0	0	0
Paula	P2	19	19_45	M0	0	1	2	2
Paula	P2	19	19_55	M2	0	1	1	1
Paula	P2	19	19_86	M3	0	0	0	0
Paula	P2	2	2_110	M1	1	4	7	7
Paula	P2	2	2_122	M3	0	2	4	4.3
Paula	P2	2	2_24	M2	1	3	6	6.3
Paula	P2	2	2_93	M0	1	3	6	6
Paula	P2	20	20_01	M3	0	0	0	0
Paula	P2	20	20_09	M1	0	1	1	1.1
Paula	P2	20	20_132	M2	0	1	2	1.6
Paula	P2	20	20_30	M0	0	0	0	0
Paula	P2	21	21_119	M3	1	2	5	5.2
Paula	P2	21	21_129	M1	1	4	8	8
Paula	P2	21	21_97	M2	1	4	9	9
Paula	P2	21	21_99	M0	1	4	7	7
Paula	P2	22	22_05	M1	1	4	9	9
Paula	P2	22	22_135	M3	1	4	8	9
Paula	P2	22	22_37	M0	0	1	1	1
Paula	P2	22	22_98	M2	1	4	8	8
Paula	P2	23	23_100	M2	0	2	3	3.2
Paula	P2	23	23_114	M3	0	1	1	1
Paula	P2	23	23_29	M0	0	0	0	0
Paula	P2	23	23_53	M1	1	2	5	4.4
Paula	P2	24	24_109	M1	0	2	3	3.4
Paula	P2	24	24_13	M2	0	1	1	1
Paula	P2	24	24_17	M0	0	1	1	0.8
Paula	P2	24	24_43	M3	0	0	0	0
Paula	P2	25	25_136	M3	1	4	9	9.6
Paula	P2	25	25_25	M0	1	4	8	8.5
Paula	P2	25	25_59	M1	1	4	9	9.2
Paula	P2	25	25_64	M2	1	4	9	9
Paula	P2	26	26_107	M0	0	0	0	0
Paula	P2	26	26_108	M2	0	2	3	3.9
Paula	P2	26	26_137	M1	0	2	3	3.2
Paula	P2	26	26_75	M3	0	1	1	0.8
Paula	P2	27	27_106	M0	1	2	4	4.3
Paula	P2	27	27_47	M1	1	4	8	8
Paula	P2	27	27_89	M2	1	4	8	8.3
Paula	P2	27	27_94	M3	1	4	8	8.3
Paula	P2	28	28_03	M3	1	3	6	6
Paula	P2	28	28_118	M2	1	3	6	6.3
Paula	P2	28	28_22	M1	1	3	6	5
Paula	P2	28	28_80	M0	0	1	1	1
Paula	P2	29	29_101	M2	1	3	7	7.1
Paula	P2	29	29_124	M3	1	2	4	4.4
Paula	P2	29	29_15	M1	1	4	7	7
Paula	P2	29	29_63	M0	0	3	6	6.6
Paula	P2	3	3_04	M0	0	0	0	0
Paula	P2	3	3_11	M2	0	1	1	1.3
Paula	P2	3	3_41	M3	1	3	5	5
Paula	P2	3	3_72	M1	0	1	1	1.1
Paula	P2	30	30_121	M0	0	0	0	0
Paula	P2	30	30_32	M1	0	1	1	1
Paula	P2	30	30_58	M2	1	3	6	6.2
Paula	P2	30	30_76	M3	0	0	0	0
Paula	P2	31	31_117	M0	0	1	1	1
Paula	P2	31	31_51	M1	0	0	0	0
Paula	P2	31	31_60	M2	0	0	0	0
Paula	P2	31	31_77	M3	0	0	0	0
Paula	P2	32	32_16	M0	0	0	0	0
Paula	P2	32	32_18	M3	0	1	1	0.6
Paula	P2	32	32_54	M1	0	0	0	0
Paula	P2	32	32_81	M2	0	0	0	0
Paula	P2	33	33_113	M3	0	0	0	0
Paula	P2	33	33_34	M2	0	1	2	1.7
Paula	P2	33	33_40	M0	0	0	0	0
Paula	P2	33	33_65	M1	0	1	1	0.6
Paula	P2	36	36_138	M1	0	0	0	0
Paula	P2	36	36_144	M2	0	0	0	0
Paula	P2	36	36_179	M0	0	0	0	0
Paula	P2	36	36_185	M3	0	0	0	0
Paula	P2	37	37_140	M2	0	1	2	2
Paula	P2	37	37_148	M1	0	1	2	1.8
Paula	P2	37	37_160	M0	0	0	0	0
Paula	P2	37	37_176	M3	0	1	3	3
Paula	P2	38	38_161	M1	1	1	3	2.8
Paula	P2	38	38_172	M0	0	1	1	1
Paula	P2	38	38_174	M2	0	0	0	0.3
Paula	P2	38	38_190	M3	0	2	4	4.2
Paula	P2	39	39_147	M3	0	1	2	2
Paula	P2	39	39_168	M0	0	1	1	1
Paula	P2	39	39_184	M2	0	1	1	1.2
Paula	P2	39	39_189	M1	0	1	1	1.6
Paula	P2	4	4_112	M3	0	1	1	1
Paula	P2	4	4_14	M2	0	1	1	0.8
Paula	P2	4	4_36	M1	0	1	2	2
Paula	P2	4	4_78	M0	0	0	0	0
Paula	P2	40	40_143	M2	0	0	1	1
Paula	P2	40	40_152	M0	0	0	0	0
Paula	P2	40	40_153	M1	0	1	2	2
Paula	P2	40	40_164	M3	0	1	1	1
Paula	P2	41	41_149	M0	0	1	1	0.7
Paula	P2	41	41_158	M1	0	2	3	3.3
Paula	P2	41	41_159	M3	0	1	2	2.1
Paula	P2	41	41_166	M2	0	2	4	4
Paula	P2	42	42_141	M3	0	2	4	4.1
Paula	P2	42	42_150	M0	0	0	0	0
Paula	P2	42	42_151	M2	0	2	4	4.5
Paula	P2	42	42_175	M1	0	1	1	1
Paula	P2	43	43_142	M2	0	1	2	2.2
Paula	P2	43	43_157	M0	0	1	1	1
Paula	P2	43	43_163	M3	0	1	2	2
Paula	P2	43	43_187	M1	0	1	1	0.5
Paula	P2	44	44_155	M0	0	0	0	0
Paula	P2	44	44_156	M3	1	4	8	8.2
Paula	P2	44	44_178	M2	0	1	2	2
Paula	P2	44	44_183	M1	0	1	2	2
Paula	P2	5	5_123	M3	0	1	1	1
Paula	P2	5	5_133	M2	0	2	4	4
Paula	P2	5	5_87	M0	0	0	0	0
Paula	P2	5	5_95	M1	0	1	3	3
Paula	P2	6	6_111	M1	1	4	7	7
Paula	P2	6	6_127	M3	0	1	3	3
Paula	P2	6	6_130	M0	1	3	6	6
Paula	P2	6	6_67	M2	0	1	1	1
Paula	P2	7	7_105	M2	1	4	7	7.2
Paula	P2	7	7_125	M3	1	3	6	6
Paula	P2	7	7_28	M1	1	2	5	5
Paula	P2	7	7_91	M0	1	2	5	5.5
Paula	P2	8	8_07	M3	0	0	0	0.5
Paula	P2	8	8_105	M0	0	0	0	0
Paula	P2	8	8_128	M2	0	1	2	2.2
Paula	P2	8	8_66	M1	0	1	2	2.6
Paula	P2	9	9_23	M1	0	1	3	3
Paula	P2	9	9_71	M3	0	1	3	3.3
Paula	P2	9	9_79	M0	1	2	4	4
Paula	P2	9	9_96	M2	0	1	2	2.2
Charlotte	P2	1	1_104	M3	0	0	0	0
Charlotte	P2	1	1_26	M1	0	2	6	6.1
Charlotte	P2	1	1_38	M2	0	1	1	1
Charlotte	P2	1	1_62	M0	0	0	1	0.5
Charlotte	P2	10	10_08	M0	0	0	0	0
Charlotte	P2	10	10_126	M3	0	1	1	1
Charlotte	P2	10	10_42	M2	1	3	7	6
Charlotte	P2	10	10_70	M1	0	2	5	4.2
Charlotte	P2	11	11_10	M3	0	2	7	6.8
Charlotte	P2	11	11_131	M0	0	0	0	0
Charlotte	P2	11	11_8	M1	0	0	1	0.8
Charlotte	P2	11	11_82	M2	0	1	1	0.8
Charlotte	P2	12	12_103	M0	0	0	0	0
Charlotte	P2	12	12_115	M3	0	0	0	0
Charlotte	P2	12	12_116	M1	0	0	1	0.5
Charlotte	P2	12	12_69	M2	0	1	2	1.8
Charlotte	P2	13	13_02	M3	0	0	0	0
Charlotte	P2	13	13_39	M2	0	0	1	0.8
Charlotte	P2	13	13_68	M0	0	0	0	0
Charlotte	P2	13	13_84	M1	0	0	1	0.8
Charlotte	P2	14	14_06	M3	0	1	2	2
Charlotte	P2	14	14_46	M0	0	0	0	0
Charlotte	P2	14	14_83	M1	0	1	2	1.5
Charlotte	P2	14	14_88	M2	0	1	1	0.5
Charlotte	P2	15	15_21	M2	0	1	1	0.5
Charlotte	P2	15	15_49	M3	0	0	0	0.3
Charlotte	P2	15	15_52	M0	0	1	1	0.8
Charlotte	P2	15	15_61	M1	0	1	2	1.5
Charlotte	P2	16	16_137	M3	0	1	3	2.5
Charlotte	P2	16	16_19	M1	0	1	4	3.4
Charlotte	P2	16	16_27	M0	0	0	0	0
Charlotte	P2	16	16_90	M2	0	1	2	2.1
Charlotte	P2	17	17_20	M3	0	0	0	0
Charlotte	P2	17	17_44	M0	0	0	0	0
Charlotte	P2	17	17_85	M1	0	2	4	4
Charlotte	P2	17	17_92	M2	0	1	1	0.8
Charlotte	P2	18	18_12	M3	0	0	0	0
Charlotte	P2	18	18_31	M0	0	1	3	2
Charlotte	P2	18	18_35	M2	0	0	0	0
Charlotte	P2	18	18_57	M1	0	0	0	0
Charlotte	P2	19	19_120	M1	0	1	2	1.3
Charlotte	P2	19	19_45	M0	0	1	3	3
Charlotte	P2	19	19_55	M2	0	1	1	1.1
Charlotte	P2	19	19_86	M3	0	2	4	2.8
Charlotte	P2	2	2_110	M1	1	3	7	7.1
Charlotte	P2	2	2_122	M3	0	1	1	0.8
Charlotte	P2	2	2_24	M2	0	2	5	4.5
Charlotte	P2	2	2_93	M0	1	2	7	6.5
Charlotte	P2	20	20_01	M3	0	0	0	0
Charlotte	P2	20	20_09	M1	0	0	0	0
Charlotte	P2	20	20_132	M2	0	0	0	0
Charlotte	P2	20	20_30	M0	0	0	0	0
Charlotte	P2	21	21_119	M3	0	1	4	3.2
Charlotte	P2	21	21_129	M1	1	3	8	7.2
Charlotte	P2	21	21_97	M2	1	4	9	7.9
Charlotte	P2	21	21_99	M0	1	3	7	6.2
Charlotte	P2	22	22_05	M1	0	2	6	5.6
Charlotte	P2	22	22_135	M3	0	3	7	6.1
Charlotte	P2	22	22_37	M0	0	1	3	2.4
Charlotte	P2	22	22_98	M2	0	3	6	5.3
Charlotte	P2	23	23_100	M2	0	1	1	0.9
Charlotte	P2	23	23_114	M3	0	1	1	1
Charlotte	P2	23	23_29	M0	0	1	1	0.7
Charlotte	P2	23	23_53	M1	0	1	3	2
Charlotte	P2	24	24_109	M1	0	1	1	0.6
Charlotte	P2	24	24_13	M2	0	1	1	1
Charlotte	P2	24	24_17	M0	0	1	1	1
Charlotte	P2	24	24_43	M3	0	1	1	0.7
Charlotte	P2	25	25_136	M3	1	4	9	9.4
Charlotte	P2	25	25_25	M0	1	3	8	7.7
Charlotte	P2	25	25_59	M1	1	3	8	7.6
Charlotte	P2	25	25_64	M2	1	4	9	8.8
Charlotte	P2	26	26_107	M0	0	0	0	0
Charlotte	P2	26	26_108	M2	0	1	1	1
Charlotte	P2	26	26_137	M1	0	1	1	0.4
Charlotte	P2	26	26_75	M3	0	2	4	3.5
Charlotte	P2	27	27_106	M0	0	1	3	2.5
Charlotte	P2	27	27_47	M1	0	2	5	4
Charlotte	P2	27	27_89	M2	0	2	6	5.4
Charlotte	P2	27	27_94	M3	0	3	7	5.9
Charlotte	P2	28	28_03	M3	0	2	6	5.5
Charlotte	P2	28	28_118	M2	0	2	5	4.1
Charlotte	P2	28	28_22	M1	0	1	3	3.2
Charlotte	P2	28	28_80	M0	0	1	2	1.6
Charlotte	P2	29	29_101	M2	0	1	3	2.5
Charlotte	P2	29	29_124	M3	0	1	2	1.3
Charlotte	P2	29	29_15	M1	0	3	6	5.7
Charlotte	P2	29	29_63	M0	0	1	1	0.5
Charlotte	P2	3	3_04	M0	0	0	0	0
Charlotte	P2	3	3_11	M2	0	0	1	0.5
Charlotte	P2	3	3_41	M3	0	1	2	2
Charlotte	P2	3	3_72	M1	0	1	1	1
Charlotte	P2	30	30_121	M0	0	0	0	0
Charlotte	P2	30	30_32	M1	0	1	2	1.2
Charlotte	P2	30	30_58	M2	0	2	4	3.6
Charlotte	P2	30	30_76	M3	0	1	2	1.8
Charlotte	P2	31	31_117	M0	0	1	1	0.6
Charlotte	P2	31	31_51	M1	0	1	1	0.8
Charlotte	P2	31	31_60	M2	0	0	0	0
Charlotte	P2	31	31_77	M3	0	1	1	0.5
Charlotte	P2	32	32_16	M0	0	0	0	0
Charlotte	P2	32	32_18	M3	0	0	0	0
Charlotte	P2	32	32_54	M1	0	0	0	1
Charlotte	P2	32	32_81	M2	0	0	0	0
Charlotte	P2	33	33_113	M3	0	0	0	0
Charlotte	P2	33	33_34	M2	0	1	1	0.5
Charlotte	P2	33	33_40	M0	0	0	0	0
Charlotte	P2	33	33_65	M1	0	1	1	0.9
Charlotte	P2	36	36_138	M1	0	1	1	0.6
Charlotte	P2	36	36_144	M2	0	1	3	2.5
Charlotte	P2	36	36_179	M0	0	0	0	0
Charlotte	P2	36	36_185	M3	0	0	0	0
Charlotte	P2	37	37_140	M2	0	0	0	0
Charlotte	P2	37	37_148	M1	0	1	1	1
Charlotte	P2	37	37_160	M0	0	0	0	0
Charlotte	P2	37	37_176	M3	0	1	2	1.2
Charlotte	P2	38	38_161	M1	0	1	2	1.5
Charlotte	P2	38	38_172	M0	0	0	0	0
Charlotte	P2	38	38_174	M2	0	1	2	1.4
Charlotte	P2	38	38_190	M3	0	1	1	1
Charlotte	P2	39	39_147	M3	0	1	1	0.8
Charlotte	P2	39	39_168	M0	0	1	1	0.8
Charlotte	P2	39	39_184	M2	0	1	1	0.8
Charlotte	P2	39	39_189	M1	0	1	2	1.8
Charlotte	P2	4	4_112	M3	0	1	1	0.8
Charlotte	P2	4	4_14	M2	0	0	1	0.3
Charlotte	P2	4	4_36	M1	0	1	1	0.8
Charlotte	P2	4	4_78	M0	0	0	0	0
Charlotte	P2	40	40_143	M2	0	1	1	0.8
Charlotte	P2	40	40_152	M0	0	0	0	0
Charlotte	P2	40	40_153	M1	0	1	3	2.1
Charlotte	P2	40	40_164	M3	0	0	0	0
Charlotte	P2	41	41_149	M0	0	1	2	1.8
Charlotte	P2	41	41_158	M1	0	1	4	3
Charlotte	P2	41	41_159	M3	0	1	1	0.8
Charlotte	P2	41	41_166	M2	0	1	1	0.7
Charlotte	P2	42	42_141	M3	0	1	2	1.2
Charlotte	P2	42	42_150	M0	0	1	1	1
Charlotte	P2	42	42_151	M2	0	1	3	1.8
Charlotte	P2	42	42_175	M1	0	1	1	1
Charlotte	P2	43	43_142	M2	0	2	3	2.6
Charlotte	P2	43	43_157	M0	0	0	0	0
Charlotte	P2	43	43_163	M3	0	1	2	2
Charlotte	P2	43	43_187	M1	0	2	4	3
Charlotte	P2	44	44_155	M0	0	0	0	0
Charlotte	P2	44	44_156	M3	1	4	8	8.2
Charlotte	P2	44	44_178	M2	0	2	3	2.7
Charlotte	P2	44	44_183	M1	0	2	3	2.6
Charlotte	P2	5	5_123	M3	0	0	0	0
Charlotte	P2	5	5_133	M2	0	1	0	0
Charlotte	P2	5	5_87	M0	0	0	0	0
Charlotte	P2	5	5_95	M1	0	1	1	1
Charlotte	P2	6	6_111	M1	1	3	7	7.1
Charlotte	P2	6	6_127	M3	0	2	5	5
Charlotte	P2	6	6_130	M0	0	2	6	6
Charlotte	P2	6	6_67	M2	0	2	4	4.8
Charlotte	P2	7	7_105	M2	1	3	8	8.1
Charlotte	P2	7	7_125	M3	0	3	6	6.5
Charlotte	P2	7	7_28	M1	0	2	5	5.6
Charlotte	P2	7	7_91	M0	1	4	8	7.8
Charlotte	P2	8	8_07	M3	0	0	0	0
Charlotte	P2	8	8_105	M0	0	0	0	0
Charlotte	P2	8	8_128	M2	0	1	1	1
Charlotte	P2	8	8_66	M1	0	1	1	1
Charlotte	P2	9	9_23	M1	0	2	6	5.6
Charlotte	P2	9	9_71	M3	0	1	3	3.1
Charlotte	P2	9	9_79	M0	0	2	5	5
Charlotte	P2	9	9_96	M2	0	2	4	4.1
Laura	P2	1	1_104	M3	0	0	0	0
Laura	P2	1	1_26	M1	0	1	2	2.2
Laura	P2	1	1_38	M2	0	2	3	3.7
Laura	P2	1	1_62	M0	0	0	0	0
Laura	P2	10	10_08	M0	0	0	0	0
Laura	P2	10	10_126	M3	0	0	0	0
Laura	P2	10	10_42	M2	1	4	8	9
Laura	P2	10	10_70	M1	1	4	8	8.6
Laura	P2	11	11_10	M3	0	3	6	6.4
Laura	P2	11	11_131	M0	0	0	0	0
Laura	P2	11	11_8	M1	0	1	2	2
Laura	P2	11	11_82	M2	0	2	4	4.4
Laura	P2	12	12_103	M0	0	0	0	0
Laura	P2	12	12_115	M3	0	0	1	0.4
Laura	P2	12	12_116	M1	0	2	4	4
Laura	P2	12	12_69	M2	0	2	3	2.8
Laura	P2	13	13_02	M3	0	0	0	0
Laura	P2	13	13_39	M2	0	0	0	0
Laura	P2	13	13_68	M0	0	0	0	0
Laura	P2	13	13_84	M1	0	0	1	0.8
Laura	P2	14	14_06	M3	0	1	1	0.7
Laura	P2	14	14_46	M0	0	0	0	0
Laura	P2	14	14_83	M1	0	1	1	1
Laura	P2	14	14_88	M2	0	1	1	0.8
Laura	P2	15	15_21	M2	0	1	2	2.2
Laura	P2	15	15_49	M3	0	0	0	0
Laura	P2	15	15_52	M0	0	0	0	0
Laura	P2	15	15_61	M1	0	1	1	1.2
Laura	P2	16	16_137	M3	0	0	0	0
Laura	P2	16	16_19	M1	0	1	3	3
Laura	P2	16	16_27	M0	0	0	0	0
Laura	P2	16	16_90	M2	0	2	4	4.6
Laura	P2	17	17_20	M3	0	0	0	0
Laura	P2	17	17_44	M0	0	0	0	0
Laura	P2	17	17_85	M1	0	2	3	3.2
Laura	P2	17	17_92	M2	0	1	1	1
Laura	P2	18	18_12	M3	0	0	0	0
Laura	P2	18	18_31	M0	0	1	1	1
Laura	P2	18	18_35	M2	0	0	0	0
Laura	P2	18	18_57	M1	0	0	0	0
Laura	P2	19	19_120	M1	0	0	0	0
Laura	P2	19	19_45	M0	0	1	2	2.2
Laura	P2	19	19_55	M2	0	1	1	0.8
Laura	P2	19	19_86	M3	0	1	1	0.8
Laura	P2	2	2_110	M1	1	4	7	8
Laura	P2	2	2_122	M3	0	1	3	3
Laura	P2	2	2_24	M2	1	3	6	6.6
Laura	P2	2	2_93	M0	0	3	6	6
Laura	P2	20	20_01	M3	0	0	0	0
Laura	P2	20	20_09	M1	0	1	1	1
Laura	P2	20	20_132	M2	0	1	2	2
Laura	P2	20	20_30	M0	0	0	0	0
Laura	P2	21	21_119	M3	0	3	5	6
Laura	P2	21	21_129	M1	1	4	8	9
Laura	P2	21	21_97	M2	1	5	9	10
Laura	P2	21	21_99	M0	1	3	7	7.8
Laura	P2	22	22_05	M1	1	4	8	9
Laura	P2	22	22_135	M3	1	4	8	9
Laura	P2	22	22_37	M0	0	1	2	1.9
Laura	P2	22	22_98	M2	1	4	8	9
Laura	P2	23	23_100	M2	0	1	2	2.3
Laura	P2	23	23_114	M3	0	1	1	1.3
Laura	P2	23	23_29	M0	0	0	0	0
Laura	P2	23	23_53	M1	0	2	4	4.3
Laura	P2	24	24_109	M1	0	1	3	3.5
Laura	P2	24	24_13	M2	0	1	1	1
Laura	P2	24	24_17	M0	0	1	1	1
Laura	P2	24	24_43	M3	0	0	0	0
Laura	P2	25	25_136	M3	1	5	10	10
Laura	P2	25	25_25	M0	1	4	8	8.8
Laura	P2	25	25_59	M1	1	4	9	10
Laura	P2	25	25_64	M2	1	5	9	10
Laura	P2	26	26_107	M0	0	0	0	0
Laura	P2	26	26_108	M2	0	1	3	3.2
Laura	P2	26	26_137	M1	0	1	3	3.2
Laura	P2	26	26_75	M3	0	1	1	1
Laura	P2	27	27_106	M0	0	2	4	4.2
Laura	P2	27	27_47	M1	1	4	8	8.6
Laura	P2	27	27_89	M2	1	4	8	9
Laura	P2	27	27_94	M3	1	4	8	8.8
Laura	P2	28	28_03	M3	0	3	5	5.6
Laura	P2	28	28_118	M2	1	3	6	7
Laura	P2	28	28_22	M1	1	3	6	6.2
Laura	P2	28	28_80	M0	0	0	1	1
Laura	P2	29	29_101	M2	1	4	7	8
Laura	P2	29	29_124	M3	0	2	4	4.5
Laura	P2	29	29_15	M1	1	3	7	7.8
Laura	P2	29	29_63	M0	0	1	3	3
Laura	P2	3	3_04	M0	0	0	0	0
Laura	P2	3	3_11	M2	0	1	1	1.2
Laura	P2	3	3_41	M3	0	2	4	4.4
Laura	P2	3	3_72	M1	0	1	2	2.4
Laura	P2	30	30_121	M0	0	0	0	0
Laura	P2	30	30_32	M1	0	1	1	0.8
Laura	P2	30	30_58	M2	0	3	6	6.4
Laura	P2	30	30_76	M3	0	0	0	0
Laura	P2	31	31_117	M0	0	0	0	0
Laura	P2	31	31_51	M1	0	0	0	0
Laura	P2	31	31_60	M2	0	0	0	0
Laura	P2	31	31_77	M3	0	0	0	0
Laura	P2	32	32_16	M0	0	0	0	0
Laura	P2	32	32_18	M3	0	1	1	0.5
Laura	P2	32	32_54	M1	0	0	0	0
Laura	P2	32	32_81	M2	0	0	0	0
Laura	P2	33	33_113	M3	0	0	0	0
Laura	P2	33	33_34	M2	0	0	0	0
Laura	P2	33	33_40	M0	0	0	0	0
Laura	P2	33	33_65	M1	0	0	1	0.5
Laura	P2	36	36_138	M1	0	0	0	0
Laura	P2	36	36_144	M2	0	1	1	0.5
Laura	P2	36	36_179	M0	0	0	0	0
Laura	P2	36	36_185	M3	0	0	0	0
Laura	P2	37	37_140	M2	0	1	1	1.2
Laura	P2	37	37_148	M1	0	1	1	1
Laura	P2	37	37_160	M0	0	0	0	0
Laura	P2	37	37_176	M3	0	1	3	3.1
Laura	P2	38	38_161	M1	1	1	3	3
Laura	P2	38	38_172	M0	0	1	1	3
Laura	P2	38	38_174	M2	0	0	0	0
Laura	P2	38	38_190	M3	0	2	4	4.2
Laura	P2	39	39_147	M3	0	1	2	2
Laura	P2	39	39_168	M0	0	1	1	1.2
Laura	P2	39	39_184	M2	0	1	1	1.4
Laura	P2	39	39_189	M1	0	1	1	1.2
Laura	P2	4	4_112	M3	0	0	1	0.5
Laura	P2	4	4_14	M2	0	1	1	1.2
Laura	P2	4	4_36	M1	0	1	2	2
Laura	P2	4	4_78	M0	0	0	0	0
Laura	P2	40	40_143	M2	0	0	1	0.6
Laura	P2	40	40_152	M0	0	0	0	0
Laura	P2	40	40_153	M1	0	1	2	2
Laura	P2	40	40_164	M3	0	1	1	0.6
Laura	P2	41	41_149	M0	0	0	1	1
Laura	P2	41	41_158	M1	0	2	3	3.4
Laura	P2	41	41_159	M3	0	1	2	2
Laura	P2	41	41_166	M2	0	2	4	4.2
Laura	P2	42	42_141	M3	0	2	4	4
Laura	P2	42	42_150	M0	0	0	0	0
Laura	P2	42	42_151	M2	0	2	4	4.1
Laura	P2	42	42_175	M1	0	1	1	1.2
Laura	P2	43	43_142	M2	0	1	2	1.8
Laura	P2	43	43_157	M0	0	1	1	0.5
Laura	P2	43	43_163	M3	0	1	2	2.1
Laura	P2	43	43_187	M1	0	1	1	0.6
Laura	P2	44	44_155	M0	0	0	0	0
Laura	P2	44	44_156	M3	1	3	6	6.6
Laura	P2	44	44_178	M2	0	1	2	1.8
Laura	P2	44	44_183	M1	0	1	2	2
Laura	P2	5	5_123	M3	0	1	1	1.2
Laura	P2	5	5_133	M2	0	3	6	6.5
Laura	P2	5	5_87	M0	0	0	0	0
Laura	P2	5	5_95	M1	0	1	3	3.2
Laura	P2	6	6_111	M1	1	3	7	7.8
Laura	P2	6	6_127	M3	0	1	3	3.1
Laura	P2	6	6_130	M0	0	3	6	6.4
Laura	P2	6	6_67	M2	0	1	1	1.2
Laura	P2	7	7_105	M2	1	3	7	7.5
Laura	P2	7	7_125	M3	1	3	6	6.5
Laura	P2	7	7_28	M1	0	2	5	5
Laura	P2	7	7_91	M0	1	3	5	6
Laura	P2	8	8_07	M3	0	0	0	0
Laura	P2	8	8_105	M0	0	0	0	0
Laura	P2	8	8_128	M2	0	1	3	3
Laura	P2	8	8_66	M1	0	1	3	3.1
Laura	P2	9	9_23	M1	0	2	3	3.2
Laura	P2	9	9_71	M3	0	1	2	2.2
Laura	P2	9	9_79	M0	0	2	4	4.8
Laura	P2	9	9_96	M2	0	1	2	2
Miguel	P2	1	1_104	M3	0	0	0	0
Miguel	P2	1	1_26	M1	0	1	2	1.5
Miguel	P2	1	1_38	M2	0	0	0	0
Miguel	P2	1	1_62	M0	0	1	1	1.5
Miguel	P2	10	10_08	M0	1	3	6	5.8
Miguel	P2	10	10_126	M3	0	0	0	0
Miguel	P2	10	10_42	M2	0	1	1	1.2
Miguel	P2	10	10_70	M1	1	2	5	4.8
Miguel	P2	11	11_10	M3	1	2	5	4.5
Miguel	P2	11	11_131	M0	0	0	0	0
Miguel	P2	11	11_8	M1	0	1	1	1
Miguel	P2	11	11_82	M2	0	2	3	3.5
Miguel	P2	12	12_103	M0	0	1	1	1.5
Miguel	P2	12	12_115	M3	0	1	2	2
Miguel	P2	12	12_116	M1	0	1	2	2
Miguel	P2	12	12_69	M2	0	1	2	2
Miguel	P2	13	13_02	M3	0	0	0	0
Miguel	P2	13	13_39	M2	0	1	1	1.3
Miguel	P2	13	13_68	M0	0	1	2	1.8
Miguel	P2	13	13_84	M1	0	1	1	1.3
Miguel	P2	14	14_06	M3	0	1	2	1.6
Miguel	P2	14	14_46	M0	0	0	0	0
Miguel	P2	14	14_83	M1	0	0	0	0
Miguel	P2	14	14_88	M2	0	1	2	1.5
Miguel	P2	15	15_21	M2	0	1	2	2.1
Miguel	P2	15	15_49	M3	0	1	2	1.6
Miguel	P2	15	15_52	M0	0	0	0	0
Miguel	P2	15	15_61	M1	0	1	2	1.6
Miguel	P2	16	16_137	M3	0	1	2	1.8
Miguel	P2	16	16_19	M1	0	1	2	1.8
Miguel	P2	16	16_27	M0	0	0	0	0
Miguel	P2	16	16_90	M2	0	1	1	1.5
Miguel	P2	17	17_20	M3	0	1	1	1.4
Miguel	P2	17	17_44	M0	0	0	0	0
Miguel	P2	17	17_85	M1	0	2	3	4.6
Miguel	P2	17	17_92	M2	0	0	0	0
Miguel	P2	18	18_12	M3	0	1	1	1.2
Miguel	P2	18	18_31	M0	0	1	2	1.8
Miguel	P2	18	18_35	M2	0	0	0	0
Miguel	P2	18	18_57	M1	0	1	2	2
Miguel	P2	19	19_120	M1	0	1	1	1.4
Miguel	P2	19	19_45	M0	0	1	2	2
Miguel	P2	19	19_55	M2	0	0	0	0
Miguel	P2	19	19_86	M3	0	1	2	2
Miguel	P2	2	2_110	M1	1	3	6	6
Miguel	P2	2	2_122	M3	0	0	1	0.5
Miguel	P2	2	2_24	M2	1	3	7	6
Miguel	P2	2	2_93	M0	1	2	5	5
Miguel	P2	20	20_01	M3	0	1	1	1.1
Miguel	P2	20	20_09	M1	0	1	2	1.8
Miguel	P2	20	20_132	M2	0	2	3	3.2
Miguel	P2	20	20_30	M0	0	1	1	1.2
Miguel	P2	21	21_119	M3	0	0	0	0
Miguel	P2	21	21_129	M1	1	2	5	6
Miguel	P2	21	21_97	M2	1	3	6	6.1
Miguel	P2	21	21_99	M0	1	2	5	5.5
Miguel	P2	22	22_05	M1	1	2	5	5
Miguel	P2	22	22_135	M3	0	1	3	2.8
Miguel	P2	22	22_37	M0	0	0	0	0
Miguel	P2	22	22_98	M2	0	2	4	4
Miguel	P2	23	23_100	M2	0	1	1	1
Miguel	P2	23	23_114	M3	0	1	2	2
Miguel	P2	23	23_29	M0	0	0	0	0
Miguel	P2	23	23_53	M1	0	1	1	1
Miguel	P2	24	24_109	M1	0	2	4	4.5
Miguel	P2	24	24_13	M2	0	1	2	2
Miguel	P2	24	24_17	M0	0	1	1	1.2
Miguel	P2	24	24_43	M3	0	1	1	1.2
Miguel	P2	25	25_136	M3	1	5	10	10
Miguel	P2	25	25_25	M0	0	1	3	3.1
Miguel	P2	25	25_59	M1	0	1	3	3.5
Miguel	P2	25	25_64	M2	1	3	6	5.8
Miguel	P2	26	26_107	M0	0	0	0	0
Miguel	P2	26	26_108	M2	0	1	1	1.5
Miguel	P2	26	26_137	M1	0	1	1	1
Miguel	P2	26	26_75	M3	0	0	0	0
Miguel	P2	27	27_106	M0	0	1	1	1.4
Miguel	P2	27	27_47	M1	0	1	3	2.6
Miguel	P2	27	27_89	M2	1	3	6	5.8
Miguel	P2	27	27_94	M3	0	2	5	5
Miguel	P2	28	28_03	M3	1	2	5	5
Miguel	P2	28	28_118	M2	0	1	3	2.8
Miguel	P2	28	28_22	M1	0	2	3	3.1
Miguel	P2	28	28_80	M0	0	0	0	0
Miguel	P2	29	29_101	M2	0	2	4	3.6
Miguel	P2	29	29_124	M3	1	2	5	5
Miguel	P2	29	29_15	M1	1	2	5	5
Miguel	P2	29	29_63	M0	0	1	1	1.5
Miguel	P2	3	3_04	M0	0	0	0	0
Miguel	P2	3	3_11	M2	0	0	0	0
Miguel	P2	3	3_41	M3	0	1	1	1.5
Miguel	P2	3	3_72	M1	0	0	0	0
Miguel	P2	30	30_121	M0	0	2	4	3.3
Miguel	P2	30	30_32	M1	0	1	1	1.4
Miguel	P2	30	30_58	M2	0	1	2	2
Miguel	P2	30	30_76	M3	0	0	0	0
Miguel	P2	31	31_117	M0	0	1	2	1.3
Miguel	P2	31	31_51	M1	0	0	0	0
Miguel	P2	31	31_60	M2	0	1	1	1.2
Miguel	P2	31	31_77	M3	0	1	2	1.9
Miguel	P2	32	32_16	M0	0	0	0	0
Miguel	P2	32	32_18	M3	0	1	3	2.5
Miguel	P2	32	32_54	M1	0	1	3	2.6
Miguel	P2	32	32_81	M2	0	1	2	1.6
Miguel	P2	33	33_113	M3	0	0	0	0
Miguel	P2	33	33_34	M2	0	1	1	1.4
Miguel	P2	33	33_40	M0	0	0	0	0
Miguel	P2	33	33_65	M1	0	1	1	1.2
Miguel	P2	36	36_138	M1	0	1	1	1.2
Miguel	P2	36	36_144	M2	0	1	2	1.8
Miguel	P2	36	36_179	M0	0	0	0	0
Miguel	P2	36	36_185	M3	0	0	0	0
Miguel	P2	37	37_140	M2	0	1	3	2.4
Miguel	P2	37	37_148	M1	0	1	1	1.6
Miguel	P2	37	37_160	M0	0	0	0	0
Miguel	P2	37	37_176	M3	0	1	3	2.5
Miguel	P2	38	38_161	M1	0	1	2	2
Miguel	P2	38	38_172	M0	0	0	0	0
Miguel	P2	38	38_174	M2	0	1	1	1.4
Miguel	P2	38	38_190	M3	0	1	2	1.6
Miguel	P2	39	39_147	M3	0	2	3	3.6
Miguel	P2	39	39_168	M0	0	0	0	0
Miguel	P2	39	39_184	M2	0	1	1	1.6
Miguel	P2	39	39_189	M1	0	1	2	1.8
Miguel	P2	4	4_112	M3	0	1	1	1.5
Miguel	P2	4	4_14	M2	0	0	0	0
Miguel	P2	4	4_36	M1	0	1	1	1.5
Miguel	P2	4	4_78	M0	0	1	2	2
Miguel	P2	40	40_143	M2	0	1	1	1.6
Miguel	P2	40	40_152	M0	0	1	2	1.8
Miguel	P2	40	40_153	M1	1	2	4	4
Miguel	P2	40	40_164	M3	0	0	0	0
Miguel	P2	41	41_149	M0	0	1	2	1.8
Miguel	P2	41	41_158	M1	0	2	4	3.6
Miguel	P2	41	41_159	M3	1	3	6	6
Miguel	P2	41	41_166	M2	1	2	5	5
Miguel	P2	42	42_141	M3	0	1	2	1.8
Miguel	P2	42	42_150	M0	0	0	0	0
Miguel	P2	42	42_151	M2	1	2	5	5
Miguel	P2	42	42_175	M1	0	1	1	1
Miguel	P2	43	43_142	M2	0	2	3	3
Miguel	P2	43	43_157	M0	0	0	0	0
Miguel	P2	43	43_163	M3	0	1	2	2
Miguel	P2	43	43_187	M1	0	1	2	2
Miguel	P2	44	44_155	M0	0	0	0	0
Miguel	P2	44	44_156	M3	1	3	6	6
Miguel	P2	44	44_178	M2	0	1	3	2
Miguel	P2	44	44_183	M1	0	1	2	2
Miguel	P2	5	5_123	M3	0	1	1	1
Miguel	P2	5	5_133	M2	0	2	3	3.5
Miguel	P2	5	5_87	M0	0	0	0	0
Miguel	P2	5	5_95	M1	0	1	1	1
Miguel	P2	6	6_111	M1	1	3	6	5.8
Miguel	P2	6	6_127	M3	0	1	3	2.5
Miguel	P2	6	6_130	M0	1	2	5	5
Miguel	P2	6	6_67	M2	0	1	1	1.5
Miguel	P2	7	7_105	M2	0	1	2	2
Miguel	P2	7	7_125	M3	0	1	2	2
Miguel	P2	7	7_28	M1	1	3	6	6
Miguel	P2	7	7_91	M0	0	1	2	1.3
Miguel	P2	8	8_07	M3	0	1	1	1
Miguel	P2	8	8_105	M0	0	0	0	0
Miguel	P2	8	8_128	M2	0	2	4	4
Miguel	P2	8	8_66	M1	0	1	1	1.5
Miguel	P2	9	9_23	M1	0	1	1	1.3
Miguel	P2	9	9_71	M3	0	1	1	1.3
Miguel	P2	9	9_79	M0	0	1	2	1.5
Miguel	P2	9	9_96	M2	0	1	1	1.3
Thamiris	P2	1	1_104	M3	0	0	0	0
Thamiris	P2	1	1_26	M1	1	1	3	2.5
Thamiris	P2	1	1_38	M2	0	0	0	0
Thamiris	P2	1	1_62	M0	1	1	2	2
Thamiris	P2	10	10_08	M0	1	1	3	3
Thamiris	P2	10	10_126	M3	0	0	0	0
Thamiris	P2	10	10_42	M2	0	0	0	0
Thamiris	P2	10	10_70	M1	0	1	1	1
Thamiris	P2	11	11_10	M3	1	2	3	3
Thamiris	P2	11	11_131	M0	0	0	0	0
Thamiris	P2	11	11_8	M1	0	0	0	0
Thamiris	P2	11	11_82	M2	1	1	2	2
Thamiris	P2	12	12_103	M0	0	0	0	0
Thamiris	P2	12	12_115	M3	0	1	1	1
Thamiris	P2	12	12_116	M1	1	1	2	2
Thamiris	P2	12	12_69	M2	1	1	2	2
Thamiris	P2	13	13_02	M3	0	0	0	0
Thamiris	P2	13	13_39	M2	0	0	0	0
Thamiris	P2	13	13_68	M0	1	1	2	2.5
Thamiris	P2	13	13_84	M1	0	0	0	0
Thamiris	P2	14	14_06	M3	0	1	1	1
Thamiris	P2	14	14_46	M0	0	0	0	0
Thamiris	P2	14	14_83	M1	0	0	0	0
Thamiris	P2	14	14_88	M2	0	0	0	0
Thamiris	P2	15	15_21	M2	0	0	0	0
Thamiris	P2	15	15_49	M3	1	1	2	2.5
Thamiris	P2	15	15_52	M0	0	0	0	0
Thamiris	P2	15	15_61	M1	0	1	1	1
Thamiris	P2	16	16_137	M3	0	0	0	0
Thamiris	P2	16	16_19	M1	1	1	3	3
Thamiris	P2	16	16_27	M0	0	0	1	1
Thamiris	P2	16	16_90	M2	0	0	1	1
Thamiris	P2	17	17_20	M3	0	0	0	0
Thamiris	P2	17	17_44	M0	0	0	0	0
Thamiris	P2	17	17_85	M1	1	1	3	3
Thamiris	P2	17	17_92	M2	0	0	0	0
Thamiris	P2	18	18_12	M3	0	0	0	0
Thamiris	P2	18	18_31	M0	0	1	1	1
Thamiris	P2	18	18_35	M2	0	0	0	0
Thamiris	P2	18	18_57	M1	0	0	1	1
Thamiris	P2	19	19_120	M1	0	0	1	1
Thamiris	P2	19	19_45	M0	0	0	1	1
Thamiris	P2	19	19_55	M2	1	1	3	3
Thamiris	P2	19	19_86	M3	1	1	2	2
Thamiris	P2	2	2_110	M1	1	1	2	2
Thamiris	P2	2	2_122	M3	0	0	0	0
Thamiris	P2	2	2_24	M2	1	1	2	1.5
Thamiris	P2	2	2_93	M0	1	1	1	1
Thamiris	P2	20	20_01	M3	0	0	0	0
Thamiris	P2	20	20_09	M1	0	0	1	0.5
Thamiris	P2	20	20_132	M2	0	0	0	0
Thamiris	P2	20	20_30	M0	0	0	0	0
Thamiris	P2	21	21_119	M3	0	0	1	1
Thamiris	P2	21	21_129	M1	1	1	3	3
Thamiris	P2	21	21_97	M2	1	2	3	3
Thamiris	P2	21	21_99	M0	1	1	2	2
Thamiris	P2	22	22_05	M1	1	1	1	1
Thamiris	P2	22	22_135	M3	1	1	2	2
Thamiris	P2	22	22_37	M0	0	0	1	1
Thamiris	P2	22	22_98	M2	1	1	2	2
Thamiris	P2	23	23_100	M2	0	0	0	0
Thamiris	P2	23	23_114	M3	1	1	2	2
Thamiris	P2	23	23_29	M0	0	0	0	0
Thamiris	P2	23	23_53	M1	0	0	1	1
Thamiris	P2	24	24_109	M1	1	1	1	1
Thamiris	P2	24	24_13	M2	0	0	1	1
Thamiris	P2	24	24_17	M0	0	0	0	0
Thamiris	P2	24	24_43	M3	0	0	0	0
Thamiris	P2	25	25_136	M3	1	6	10	10
Thamiris	P2	25	25_25	M0	1	1	3	3
Thamiris	P2	25	25_59	M1	1	1	3	3
Thamiris	P2	25	25_64	M2	1	1	3	3
Thamiris	P2	26	26_107	M0	0	0	1	1
Thamiris	P2	26	26_108	M2	0	0	0	0
Thamiris	P2	26	26_137	M1	0	0	0	0
Thamiris	P2	26	26_75	M3	0	0	0	0
Thamiris	P2	27	27_106	M0	0	0	1	1
Thamiris	P2	27	27_47	M1	0	0	1	1.5
Thamiris	P2	27	27_89	M2	1	1	1	1
Thamiris	P2	27	27_94	M3	1	1	2	2
Thamiris	P2	28	28_03	M3	0	0	0	0
Thamiris	P2	28	28_118	M2	1	1	1	1
Thamiris	P2	28	28_22	M1	0	0	1	1
Thamiris	P2	28	28_80	M0	0	0	0	0
Thamiris	P2	29	29_101	M2	1	1	1	1
Thamiris	P2	29	29_124	M3	0	0	2	2
Thamiris	P2	29	29_15	M1	1	1	1	1
Thamiris	P2	29	29_63	M0	0	0	1	1
Thamiris	P2	3	3_04	M0	0	0	0	0
Thamiris	P2	3	3_11	M2	0	0	0	0
Thamiris	P2	3	3_41	M3	0	1	1	1.5
Thamiris	P2	3	3_72	M1	0	0	0	0
Thamiris	P2	30	30_121	M0	1	1	2	2
Thamiris	P2	30	30_32	M1	0	0	1	1
Thamiris	P2	30	30_58	M2	0	0	2	2
Thamiris	P2	30	30_76	M3	0	0	0	0
Thamiris	P2	31	31_117	M0	0	0	0	0
Thamiris	P2	31	31_51	M1	0	0	0	0
Thamiris	P2	31	31_60	M2	0	0	1	1
Thamiris	P2	31	31_77	M3	0	0	2	2
Thamiris	P2	32	32_16	M0	0	0	0	0
Thamiris	P2	32	32_18	M3	0	0	0	0
Thamiris	P2	32	32_54	M1	0	0	1	1
Thamiris	P2	32	32_81	M2	0	0	1	1
Thamiris	P2	33	33_113	M3	0	0	0	0
Thamiris	P2	33	33_34	M2	0	0	0	0
Thamiris	P2	33	33_40	M0	0	0	0	0
Thamiris	P2	33	33_65	M1	0	0	1	1
Thamiris	P2	36	36_138	M1	0	0	0	0
Thamiris	P2	36	36_144	M2	1	1	1	1
Thamiris	P2	36	36_179	M0	0	0	1	1
Thamiris	P2	36	36_185	M3	0	0	0	0
Thamiris	P2	37	37_140	M2	0	0	0	0
Thamiris	P2	37	37_148	M1	0	0	0	0
Thamiris	P2	37	37_160	M0	0	0	0	0
Thamiris	P2	37	37_176	M3	0	0	0	0
Thamiris	P2	38	38_161	M1	0	0	1	1
Thamiris	P2	38	38_172	M0	0	0	0	0
Thamiris	P2	38	38_174	M2	0	0	0	0
Thamiris	P2	38	38_190	M3	0	0	1	1
Thamiris	P2	39	39_147	M3	0	0	2	2
Thamiris	P2	39	39_168	M0	0	0	2	2
Thamiris	P2	39	39_184	M2	0	0	0	0
Thamiris	P2	39	39_189	M1	0	0	1	1
Thamiris	P2	4	4_112	M3	0	0	0	0
Thamiris	P2	4	4_14	M2	1	1	2	1.5
Thamiris	P2	4	4_36	M1	0	0	0	0
Thamiris	P2	4	4_78	M0	0	0	0	0
Thamiris	P2	40	40_143	M2	0	0	0	0
Thamiris	P2	40	40_152	M0	0	0	1	1
Thamiris	P2	40	40_153	M1	0	0	2	2
Thamiris	P2	40	40_164	M3	0	0	2	2
Thamiris	P2	41	41_149	M0	0	0	2	2
Thamiris	P2	41	41_158	M1	1	1	1	1
Thamiris	P2	41	41_159	M3	0	0	1	1
Thamiris	P2	41	41_166	M2	0	0	0	0
Thamiris	P2	42	42_141	M3	0	0	0	0
Thamiris	P2	42	42_150	M0	0	0	0	0
Thamiris	P2	42	42_151	M2	0	0	0	0
Thamiris	P2	42	42_175	M1	1	1	1	1
Thamiris	P2	43	43_142	M2	0	0	0	0
Thamiris	P2	43	43_157	M0	0	0	0	0
Thamiris	P2	43	43_163	M3	0	0	2	2
Thamiris	P2	43	43_187	M1	0	0	1	1
Thamiris	P2	44	44_155	M0	0	0	0	0
Thamiris	P2	44	44_156	M3	1	3	5	5
Thamiris	P2	44	44_178	M2	1	1	1	1
Thamiris	P2	44	44_183	M1	0	0	2	2
Thamiris	P2	5	5_123	M3	0	0	0	0
Thamiris	P2	5	5_133	M2	1	1	2	2
Thamiris	P2	5	5_87	M0	0	0	0	0
Thamiris	P2	5	5_95	M1	0	0	0	0
Thamiris	P2	6	6_111	M1	1	2	3	3
Thamiris	P2	6	6_127	M3	0	1	1	1
Thamiris	P2	6	6_130	M0	0	1	1	1
Thamiris	P2	6	6_67	M2	0	0	0	0
Thamiris	P2	7	7_105	M2	1	1	2	2
Thamiris	P2	7	7_125	M3	0	1	1	1
Thamiris	P2	7	7_28	M1	0	1	1	1
Thamiris	P2	7	7_91	M0	1	1	2	2
Thamiris	P2	8	8_07	M3	0	0	0	0
Thamiris	P2	8	8_105	M0	0	0	0	0
Thamiris	P2	8	8_128	M2	0	0	0	0
Thamiris	P2	8	8_66	M1	0	0	0	0
Thamiris	P2	9	9_23	M1	0	0	0	0
Thamiris	P2	9	9_71	M3	0	1	1	1
Thamiris	P2	9	9_79	M0	0	1	1	1
Thamiris	P2	9	9_96	M2	0	0	0	0
Jaime	P2	1	1_104	M3	0	0	0	0.6
Jaime	P2	1	1_26	M1	1	2	3	3
Jaime	P2	1	1_38	M2	0	0	0	0.4
Jaime	P2	1	1_62	M0	0	0	0	0.3
Jaime	P2	10	10_08	M0	1	4	8	7.7
Jaime	P2	10	10_126	M3	0	0	0	0.3
Jaime	P2	10	10_42	M2	1	1	2	1
Jaime	P2	10	10_70	M1	1	3	7	6.8
Jaime	P2	11	11_10	M3	1	1	2	2
Jaime	P2	11	11_131	M0	0	0	0	0.5
Jaime	P2	11	11_8	M1	1	1	2	1.9
Jaime	P2	11	11_82	M2	1	2	4	3.2
Jaime	P2	12	12_103	M0	0	0	0	0.4
Jaime	P2	12	12_115	M3	0	0	1	0.8
Jaime	P2	12	12_116	M1	0	0	1	0.6
Jaime	P2	12	12_69	M2	1	1	1	1.1
Jaime	P2	13	13_02	M3	0	0	1	0.7
Jaime	P2	13	13_39	M2	0	0	0	0.5
Jaime	P2	13	13_68	M0	0	0	1	0.5
Jaime	P2	13	13_84	M1	0	0	0	0.6
Jaime	P2	14	14_06	M3	1	1	2	1.4
Jaime	P2	14	14_46	M0	0	0	0	0.3
Jaime	P2	14	14_83	M1	0	0	1	1
Jaime	P2	14	14_88	M2	0	0	0	0.5
Jaime	P2	15	15_21	M2	0	0	1	0.8
Jaime	P2	15	15_49	M3	1	1	1	1.3
Jaime	P2	15	15_52	M0	0	0	1	0.5
Jaime	P2	15	15_61	M1	1	2	4	3
Jaime	P2	16	16_137	M3	1	2	4	4
Jaime	P2	16	16_19	M1	1	2	4	4
Jaime	P2	16	16_27	M0	0	0	1	1
Jaime	P2	16	16_90	M2	1	2	4	4
Jaime	P2	17	17_20	M3	0	0	0	0.2
Jaime	P2	17	17_44	M0	0	0	0	0.2
Jaime	P2	17	17_85	M1	1	2	4	3.3
Jaime	P2	17	17_92	M2	0	0	0	0.6
Jaime	P2	18	18_12	M3	0	0	0	0.3
Jaime	P2	18	18_31	M0	0	0	0	0.2
Jaime	P2	18	18_35	M2	0	0	0	0.3
Jaime	P2	18	18_57	M1	1	1	2	1.2
Jaime	P2	19	19_120	M1	0	0	0	0.3
Jaime	P2	19	19_45	M0	0	0	0	0.5
Jaime	P2	19	19_55	M2	0	0	0	0.4
Jaime	P2	19	19_86	M3	1	1	2	1.4
Jaime	P2	2	2_110	M1	1	4	8	8.2
Jaime	P2	2	2_122	M3	1	2	4	3.4
Jaime	P2	2	2_24	M2	1	3	7	7.1
Jaime	P2	2	2_93	M0	1	4	8	7.7
Jaime	P2	20	20_01	M3	1	1	2	1.2
Jaime	P2	20	20_09	M1	0	0	0	0.6
Jaime	P2	20	20_132	M2	0	0	0	0.4
Jaime	P2	20	20_30	M0	0	0	0	0.3
Jaime	P2	21	21_119	M3	1	1	2	1.6
Jaime	P2	21	21_129	M1	1	4	8	7.5
Jaime	P2	21	21_97	M2	1	4	8	7.6
Jaime	P2	21	21_99	M0	1	4	8	7.2
Jaime	P2	22	22_05	M1	1	2	6	6
Jaime	P2	22	22_135	M3	1	4	9	9.3
Jaime	P2	22	22_37	M0	1	1	3	3
Jaime	P2	22	22_98	M2	1	4	8	7.8
Jaime	P2	23	23_100	M2	1	1	2	1.6
Jaime	P2	23	23_114	M3	1	1	2	1.6
Jaime	P2	23	23_29	M0	0	0	0	0.3
Jaime	P2	23	23_53	M1	1	1	2	2.2
Jaime	P2	24	24_109	M1	1	1	2	1.5
Jaime	P2	24	24_13	M2	1	2	4	3.1
Jaime	P2	24	24_17	M0	0	0	0	0.3
Jaime	P2	24	24_43	M3	1	1	1	0.8
Jaime	P2	25	25_136	M3	0	0	0	0
Jaime	P2	25	25_25	M0	1	4	8	7.9
Jaime	P2	25	25_59	M1	1	4	8	8
Jaime	P2	25	25_64	M2	1	5	10	9.1
Jaime	P2	26	26_107	M0	0	0	0	0.4
Jaime	P2	26	26_108	M2	1	1	3	2
Jaime	P2	26	26_137	M1	1	2	5	3.9
Jaime	P2	26	26_75	M3	0	0	0	0.4
Jaime	P2	27	27_106	M0	1	2	5	4.3
Jaime	P2	27	27_47	M1	1	4	8	8
Jaime	P2	27	27_89	M2	1	4	8	8.3
Jaime	P2	27	27_94	M3	1	4	9	8.7
Jaime	P2	28	28_03	M3	1	4	8	8.6
Jaime	P2	28	28_118	M2	1	3	7	7.2
Jaime	P2	28	28_22	M1	1	3	7	7.2
Jaime	P2	28	28_80	M0	1	1	3	2.7
Jaime	P2	29	29_101	M2	1	3	7	7.1
Jaime	P2	29	29_124	M3	1	3	7	7.2
Jaime	P2	29	29_15	M1	1	4	9	8.5
Jaime	P2	29	29_63	M0	1	2	4	3.2
Jaime	P2	3	3_04	M0	0	0	0	0.6
Jaime	P2	3	3_11	M2	1	1	3	2.8
Jaime	P2	3	3_41	M3	1	1	2	2
Jaime	P2	3	3_72	M1	0	0	0	0.6
Jaime	P2	30	30_121	M0	1	2	5	3.2
Jaime	P2	30	30_32	M1	0	0	0	0.3
Jaime	P2	30	30_58	M2	0	0	0	0.2
Jaime	P2	30	30_76	M3	0	0	0	0.3
Jaime	P2	31	31_117	M0	0	0	0	0.3
Jaime	P2	31	31_51	M1	0	0	0	0.2
Jaime	P2	31	31_60	M2	0	0	0	0.3
Jaime	P2	31	31_77	M3	0	0	0	0.3
Jaime	P2	32	32_16	M0	0	0	0	0.3
Jaime	P2	32	32_18	M3	0	0	0	0.2
Jaime	P2	32	32_54	M1	0	0	0	0.2
Jaime	P2	32	32_81	M2	0	1	1	0.4
Jaime	P2	33	33_113	M3	0	0	0	0.5
Jaime	P2	33	33_34	M2	0	0	1	0.4
Jaime	P2	33	33_40	M0	0	1	1	0.5
Jaime	P2	33	33_65	M1	1	1	3	2.3
Jaime	P2	36	36_138	M1	1	1	1	1.2
Jaime	P2	36	36_144	M2	1	1	3	3
Jaime	P2	36	36_179	M0	0	0	0	0.1
Jaime	P2	36	36_185	M3	0	0	0	0.2
Jaime	P2	37	37_140	M2	1	1	3	2.7
Jaime	P2	37	37_148	M1	1	1	2	1.7
Jaime	P2	37	37_160	M0	0	0	0	0.3
Jaime	P2	37	37_176	M3	1	1	2	1.8
Jaime	P2	38	38_161	M1	1	2	4	4
Jaime	P2	38	38_172	M0	0	0	0	0.3
Jaime	P2	38	38_174	M2	1	1	2	1.3
Jaime	P2	38	38_190	M3	1	3	6	5.7
Jaime	P2	39	39_147	M3	1	2	4	3.4
Jaime	P2	39	39_168	M0	0	0	0	0.3
Jaime	P2	39	39_184	M2	0	0	0	0.5
Jaime	P2	39	39_189	M1	0	1	1	0.6
Jaime	P2	4	4_112	M3	0	0	1	0.6
Jaime	P2	4	4_14	M2	0	0	0	0.5
Jaime	P2	4	4_36	M1	1	1	2	1.6
Jaime	P2	4	4_78	M0	0	0	1	0.6
Jaime	P2	40	40_143	M2	0	1	1	0.3
Jaime	P2	40	40_152	M0	0	0	0	0.3
Jaime	P2	40	40_153	M1	1	2	4	3.8
Jaime	P2	40	40_164	M3	0	0	0	0.3
Jaime	P2	41	41_149	M0	1	1	3	1.3
Jaime	P2	41	41_158	M1	1	3	7	7.2
Jaime	P2	41	41_159	M3	1	2	5	5
Jaime	P2	41	41_166	M2	1	2	4	4
Jaime	P2	42	42_141	M3	0	1	1	0.7
Jaime	P2	42	42_150	M0	0	0	0	0.3
Jaime	P2	42	42_151	M2	1	1	2	1.9
Jaime	P2	42	42_175	M1	0	1	1	0.4
Jaime	P2	43	43_142	M2	1	2	4	3.7
Jaime	P2	43	43_157	M0	0	0	0	0.3
Jaime	P2	43	43_163	M3	1	1	3	2.8
Jaime	P2	43	43_187	M1	1	1	2	1.3
Jaime	P2	44	44_155	M0	0	1	1	0.4
Jaime	P2	44	44_156	M3	1	2	4	4.2
Jaime	P2	44	44_178	M2	1	3	7	7
Jaime	P2	44	44_183	M1	1	2	5	5
Jaime	P2	5	5_123	M3	1	1	1	1.2
Jaime	P2	5	5_133	M2	1	2	4	4
Jaime	P2	5	5_87	M0	0	0	0	0
[truncated: 17 more rows]
